# Supplementary material for: Heterogeneities in the case fatality ratio in the West African Ebola outbreak 2013–2016
Source: Philos Trans R Soc Lond B Biol Sci. 2017 Apr 10;372(1721):20160308. doi: 10.1098/rstb.2016.0308 (PMC5394646; doi:10.1098/rstb.2016.0308)
Supplement: Database of Ebola Virus Disease Cases [file rstb20160308supp1.csv]

Country	EpiCaseDef	FinalStatus	DateOnset	DateOnsetInferred	DateReport	DateOutcomeComp	DateHospitalCurrentAdmit	Age	CL_DistrictRes	HospitalizedEver	TreatmentCendreType	TreatmentCentre	delay.onset.hospitalisation	QuarterOnsetInferred	retrospective
Guinea	confirmed	Dead	2015-02-06	2015-02-06	2015-02-06	2015-02-06	NA	45	FORECARIAH	No	Not Hospitalised	NA	NA	Jan - Mar 2015	TRUE
Guinea	confirmed	Dead	2015-03-02	2015-03-02	2015-03-07	2015-03-07	NA	40	CONAKRY	No	Not Hospitalised	NA	NA	Jan - Mar 2015	TRUE
Guinea	confirmed	Dead	2015-03-15	2015-03-15	2015-03-17	2015-03-18	2015-03-18	0	FORECARIAH	Yes	ETU	Conakry 2	3	Jan - Mar 2015	FALSE
Guinea	confirmed	Dead	2014-06-06	2014-06-06	2014-06-09	2014-06-16	2014-06-09	30	GUECKEDOU	Yes	ETU	Gueckedou 1	3	Apr - Jun 2014	FALSE
Guinea	probable	Dead	2014-02-27	2014-02-27	2014-02-27	2014-03-03	NA	46	GUECKEDOU	Yes	Unknown TC Type	NA	NA	Jan - Mar 2014	FALSE
Guinea	confirmed	Alive	2015-06-26	2015-06-26	2015-06-29	2015-07-15	2015-06-30	45	BOKE	Yes	Hospital	Kindia 1	4	Apr - Jun 2015	FALSE
Guinea	confirmed	Dead	2014-11-17	2014-11-17	2014-11-23	2014-11-24	NA	13	N'ZEREKORE	NA	Hospitalisation Unknown	NA	NA	Oct - Dec 2014	FALSE
Guinea	confirmed	Alive	2014-08-29	2014-08-29	2014-08-30	2014-09-13	2014-08-29	0	GUECKEDOU	Yes	ETU	Gueckedou 1	0	Jul - Sep 2014	FALSE
Guinea	confirmed	Dead	2014-08-16	2014-08-16	2014-08-18	2014-08-20	2014-08-18	72	MACENTA	Yes	ETU	Gueckedou 1	2	Jul - Sep 2014	FALSE
Guinea	confirmed	Dead	2014-05-19	2014-05-19	2014-05-22	2014-05-25	2014-05-22	6	GUECKEDOU	Yes	ETU	Gueckedou 1	3	Apr - Jun 2014	FALSE
Guinea	confirmed	Alive	2014-10-13	2014-10-13	2014-10-14	2014-11-03	2014-10-13	14	KEROUANE	Yes	ETU	Conakry 2	0	Oct - Dec 2014	FALSE
Guinea	probable	Dead	2014-08-05	2014-08-05	2014-08-25	NA	NA	25	FORECARIAH	NA	Hospitalisation Unknown	NA	NA	Jul - Sep 2014	FALSE
Guinea	confirmed	Alive	2014-11-13	2014-11-13	2014-11-16	NA	2014-11-16	40	FARANAH	Yes	ETU	Gueckedou 1	3	Oct - Dec 2014	FALSE
Guinea	confirmed	Dead	2014-10-11	2014-10-11	2014-10-14	2014-10-15	NA	NA	MACENTA	NA	Hospitalisation Unknown	NA	NA	Oct - Dec 2014	FALSE
Guinea	confirmed	Alive	2014-11-12	2014-11-12	2014-11-14	2014-11-30	2014-11-13	50	N'ZEREKORE	Yes	ETU	Macenta 2	1	Oct - Dec 2014	FALSE
Guinea	confirmed	Alive	2014-12-16	2014-12-16	2014-12-20	2015-01-01	2014-12-20	45	KINDIA	Yes	ETU	Conakry 2	4	Oct - Dec 2014	FALSE
Guinea	confirmed	Dead	2014-09-08	2014-09-08	2014-09-20	2014-09-22	2014-09-19	57	MACENTA	Yes	ETU	Gueckedou 1	11	Jul - Sep 2014	FALSE
Guinea	confirmed	Alive	2015-04-06	2015-04-06	2015-04-11	2015-04-19	2015-04-13	35	FORECARIAH	Yes	Health Centre	Coyah 1	7	Apr - Jun 2015	FALSE
Guinea	confirmed	Dead	2014-08-10	2014-08-10	2014-08-17	2014-08-24	2014-08-17	47	MACENTA	Yes	ETU	Gueckedou 1	7	Jul - Sep 2014	FALSE
Guinea	confirmed	Dead	2015-02-04	2015-02-04	2015-02-07	2015-02-15	2015-02-07	22	FORECARIAH	Yes	Health Centre	Coyah 1	3	Jan - Mar 2015	FALSE
Guinea	confirmed	Dead	2014-09-23	2014-09-23	2014-10-02	2014-10-06	2014-10-02	18	MACENTA	Yes	ETU	Macenta 2	9	Jul - Sep 2014	FALSE
Guinea	confirmed	Dead	2014-09-08	2014-09-08	2014-09-12	2014-09-14	2014-09-12	25	MACENTA	Yes	ETU	Macenta 2	4	Jul - Sep 2014	FALSE
Guinea	confirmed	Dead	2015-03-27	2015-03-27	2015-03-29	2015-03-29	NA	20	FORECARIAH	No	Not Hospitalised	NA	NA	Jan - Mar 2015	TRUE
Guinea	confirmed	Dead	2015-08-10	2015-08-10	2015-08-18	2015-08-22	2015-08-18	47	CONAKRY	Yes	Unknown TC Type	Conakry 1	8	Jul - Sep 2015	FALSE
Guinea	confirmed	Dead	2014-09-21	2014-09-21	2014-09-22	2014-09-27	2014-09-22	45	MACENTA	Yes	ETU	Gueckedou 1	1	Jul - Sep 2014	FALSE
Guinea	confirmed	Dead	2014-10-01	2014-10-01	2014-10-06	2014-10-09	2014-10-06	28	COYAH	Yes	ETU	Conakry 2	5	Oct - Dec 2014	FALSE
Guinea	confirmed	Dead	2014-08-10	2014-08-10	2014-08-19	2014-09-03	2014-08-18	35	MACENTA	Yes	ETU	Gueckedou 1	8	Jul - Sep 2014	FALSE
Guinea	confirmed	Alive	2014-12-28	2014-12-28	2014-12-28	2015-01-12	2014-12-29	33	LOLA	Yes	ETU	N'zerekore 1	1	Oct - Dec 2014	FALSE
Guinea	probable	Dead	2014-10-08	2014-10-08	2014-10-13	2014-10-13	NA	NA	CONAKRY	No	Not Hospitalised	NA	NA	Oct - Dec 2014	TRUE
Guinea	confirmed	Alive	2014-11-10	2014-11-10	2014-11-11	2014-11-20	2014-11-11	32	CONAKRY	Yes	ETU	Conakry 2	1	Oct - Dec 2014	FALSE
Guinea	confirmed	Dead	2014-03-30	2014-03-30	2014-04-13	2014-04-13	2014-04-13	27	GUECKEDOU	Yes	ETU	Gueckedou 1	14	Jan - Mar 2014	TRUE
Guinea	confirmed	Dead	2015-03-19	2015-03-19	2015-03-23	2015-03-23	NA	23	COYAH	Yes	Unknown TC Type	NA	NA	Jan - Mar 2015	TRUE
Guinea	confirmed	Dead	2014-09-02	2014-09-02	2014-09-05	2014-12-05	2014-09-08	22	MACENTA	Yes	ETU	Gueckedou 1	6	Jul - Sep 2014	FALSE
Guinea	confirmed	Dead	2014-12-23	2014-12-23	2015-01-02	2015-01-09	2015-01-02	10	CONAKRY	Yes	ETU	Conakry 2	10	Oct - Dec 2014	FALSE
Guinea	confirmed	Dead	2014-12-19	2014-12-19	2014-12-19	2014-12-30	2014-12-19	40	MACENTA	Yes	Unknown TC Type	NA	0	Oct - Dec 2014	FALSE
Guinea	confirmed	Alive	2014-08-27	2014-08-27	2014-08-30	2014-09-10	NA	38	PITA	Yes	Unknown TC Type	NA	NA	Jul - Sep 2014	FALSE
Guinea	confirmed	Dead	2015-02-25	2015-02-25	2015-03-02	2015-03-02	NA	98	CONAKRY	No	Not Hospitalised	NA	NA	Jan - Mar 2015	TRUE
Guinea	probable	Dead	2014-09-02	2014-09-02	2014-09-13	2014-09-13	NA	75	N'ZEREKORE	NA	Hospitalisation Unknown	NA	NA	Jul - Sep 2014	TRUE
Guinea	probable	Dead	2014-03-13	2014-03-13	2014-03-17	NA	NA	50	KISSIDOUGO	NA	Hospitalisation Unknown	NA	NA	Jan - Mar 2014	FALSE
Guinea	confirmed	Alive	2015-06-27	2015-06-27	2015-06-29	2015-07-15	2015-06-30	50	BOKE	Yes	Hospital	Kindia 1	3	Apr - Jun 2015	FALSE
Guinea	confirmed	Dead	2014-11-16	2014-11-16	2014-11-17	2014-11-25	2014-11-18	30	MACENTA	Yes	ETU	Gueckedou 1	2	Oct - Dec 2014	FALSE
Guinea	confirmed	Dead	2015-05-22	2015-05-22	2015-05-27	2015-05-27	NA	NA	FORECARIAH	No	Not Hospitalised	NA	NA	Apr - Jun 2015	TRUE
Guinea	confirmed	Dead	2015-02-26	2015-02-26	2015-03-01	2015-03-01	NA	63	CONAKRY	No	Not Hospitalised	NA	NA	Jan - Mar 2015	TRUE
Guinea	confirmed	Alive	2014-12-18	2014-12-18	2014-12-20	2014-12-25	2014-12-20	3	CONAKRY	Yes	ETU	Conakry 2	2	Oct - Dec 2014	FALSE
Guinea	confirmed	Alive	2014-04-21	2014-04-21	2014-04-26	2014-05-08	2014-04-26	58	GUECKEDOU	Yes	ETU	Gueckedou 1	5	Apr - Jun 2014	FALSE
Guinea	confirmed	Dead	2014-10-19	2014-10-19	2014-10-22	2014-10-25	NA	55	BEYLA	NA	Hospitalisation Unknown	NA	NA	Oct - Dec 2014	FALSE
Guinea	confirmed	Dead	2014-12-11	2014-12-11	2014-12-16	2014-12-16	NA	31	CONAKRY	NA	Hospitalisation Unknown	NA	NA	Oct - Dec 2014	TRUE
Guinea	confirmed	Alive	2014-09-06	2014-09-06	2014-09-12	2014-09-19	2014-09-12	40	MACENTA	Yes	ETU	Macenta 2	6	Jul - Sep 2014	FALSE
Guinea	confirmed	Alive	2014-12-22	2014-12-22	2014-12-28	2015-01-15	2014-12-28	40	DUBREKA	Yes	Unknown TC Type	Forecariah 1	6	Oct - Dec 2014	FALSE
Guinea	confirmed	Dead	2014-08-21	2014-08-21	2014-08-26	NA	NA	13	CONAKRY	NA	Hospitalisation Unknown	NA	NA	Jul - Sep 2014	FALSE
Guinea	confirmed	Alive	2014-10-25	2014-10-25	2014-11-06	2014-11-27	2014-11-06	6	N'ZEREKORE	Yes	ETU	Gueckedou 1	12	Oct - Dec 2014	FALSE
Guinea	confirmed	Dead	2014-10-05	2014-10-05	2014-10-06	2014-10-13	2014-10-06	27	MACENTA	Yes	ETU	Macenta 2	1	Oct - Dec 2014	FALSE
Guinea	confirmed	Alive	2015-01-10	2015-01-10	2015-01-16	2015-02-01	2015-01-16	45	BOFFA	Yes	Health Centre	Coyah 1	6	Jan - Mar 2015	FALSE
Guinea	confirmed	Dead	2014-12-14	2014-12-14	2014-12-19	2014-12-21	NA	22	KISSIDOUGO	NA	Hospitalisation Unknown	NA	NA	Oct - Dec 2014	FALSE
Guinea	confirmed	Dead	2014-12-13	2014-12-13	2014-12-19	2014-12-25	2014-12-20	20	CONAKRY	Yes	ETU	Conakry 2	7	Oct - Dec 2014	FALSE
Guinea	confirmed	Dead	2014-12-25	2014-12-25	2014-12-26	NA	NA	78	KINDIA	No	Not Hospitalised	NA	NA	Oct - Dec 2014	FALSE
Guinea	confirmed	Alive	2014-08-25	2014-08-25	2014-09-01	2014-09-05	NA	50	KEROUANE	Yes	Hospital	Kerouane 1	NA	Jul - Sep 2014	FALSE
Guinea	confirmed	Dead	2014-08-20	2014-08-20	2014-08-27	2014-09-02	2014-08-27	70	CONAKRY	Yes	ETU	Conakry 2	7	Jul - Sep 2014	FALSE
Guinea	confirmed	Alive	2015-01-20	2015-01-20	2015-01-22	2015-02-09	2015-01-22	28	COYAH	Yes	Health Centre	Coyah 1	2	Jan - Mar 2015	FALSE
Guinea	confirmed	Dead	2014-08-29	2014-08-29	2014-09-03	2014-09-04	2014-09-02	38	GUECKEDOU	Yes	ETU	Gueckedou 1	4	Jul - Sep 2014	FALSE
Guinea	confirmed	Alive	2014-11-30	2014-11-30	2014-12-03	2014-12-11	2014-12-03	19	DUBREKA	Yes	ETU	Conakry 2	3	Oct - Dec 2014	FALSE
Guinea	confirmed	Alive	2014-11-11	2014-11-11	2014-11-19	2014-12-03	2014-11-19	42	MACENTA	Yes	ETU	Macenta 2	8	Oct - Dec 2014	FALSE
Guinea	confirmed	Dead	2014-10-29	2014-10-29	2014-11-08	2014-11-29	2014-11-07	55	KANKAN	Yes	ETU	Gueckedou 1	9	Oct - Dec 2014	FALSE
Guinea	confirmed	Alive	2014-12-22	2014-12-22	2014-12-28	2015-01-15	2014-12-28	90	DUBREKA	Yes	Unknown TC Type	Forecariah 1	6	Oct - Dec 2014	FALSE
Guinea	confirmed	Alive	2014-10-06	2014-10-06	2014-10-09	2014-10-22	NA	12	MACENTA	Yes	Unknown TC Type	NA	NA	Oct - Dec 2014	FALSE
Guinea	confirmed	Alive	2014-05-09	2014-05-09	2014-05-12	2014-05-18	2014-05-12	50	GUECKEDOU	Yes	ETU	Gueckedou 1	3	Apr - Jun 2014	FALSE
Guinea	confirmed	Alive	2015-04-08	2015-04-08	2015-04-12	2015-04-21	2015-04-13	45	FORECARIAH	Yes	Health Centre	Coyah 1	5	Apr - Jun 2015	FALSE
Guinea	confirmed	Dead	2014-12-10	2014-12-10	2014-12-15	2014-12-15	NA	25	BEYLA	NA	Hospitalisation Unknown	NA	NA	Oct - Dec 2014	TRUE
Guinea	confirmed	Alive	2014-08-20	2014-08-20	2014-08-31	2014-09-15	NA	35	KEROUANE	Yes	Hospital	Kerouane 1	NA	Jul - Sep 2014	FALSE
Guinea	confirmed	Dead	2015-03-10	2015-03-10	2015-03-14	2015-03-18	2015-03-15	29	FORECARIAH	Yes	Health Centre	Coyah 1	5	Jan - Mar 2015	FALSE
Guinea	confirmed	Alive	2014-04-09	2014-04-09	2014-04-11	2014-04-20	2014-04-11	40	GUECKEDOU	Yes	ETU	Gueckedou 1	2	Apr - Jun 2014	FALSE
Guinea	probable	Dead	2014-12-10	2014-12-10	2014-12-19	2014-12-18	NA	60	KINDIA	No	Not Hospitalised	NA	NA	Oct - Dec 2014	TRUE
Guinea	confirmed	Alive	2015-03-07	2015-03-07	2015-03-08	2015-03-18	2015-03-09	9	FORECARIAH	Yes	Health Centre	Coyah 1	2	Jan - Mar 2015	FALSE
Guinea	probable	Dead	2014-08-18	2014-08-18	2014-09-13	2014-09-13	NA	17	N'ZEREKORE	NA	Hospitalisation Unknown	NA	NA	Jul - Sep 2014	TRUE
Guinea	confirmed	Dead	2014-11-12	2014-11-12	2014-11-22	2014-11-28	2014-11-22	29	COYAH	Yes	ETU	Conakry 2	10	Oct - Dec 2014	FALSE
Guinea	confirmed	Dead	2014-10-02	2014-10-02	2014-10-10	2014-10-17	NA	35	N'ZEREKORE	Yes	Unknown TC Type	NA	NA	Oct - Dec 2014	FALSE
Guinea	confirmed	Dead	2015-03-05	2015-03-05	2015-03-10	2015-03-10	NA	27	KINDIA	NA	Hospitalisation Unknown	NA	NA	Jan - Mar 2015	TRUE
Guinea	confirmed	Alive	2014-09-09	2014-09-09	2014-09-10	2014-09-15	2014-09-10	11	MACENTA	Yes	ETU	Gueckedou 1	1	Jul - Sep 2014	FALSE
Guinea	confirmed	Alive	2014-11-30	2014-11-30	2014-12-01	2014-12-11	2014-12-01	10	KISSIDOUGO	Yes	ETU	Gueckedou 1	1	Oct - Dec 2014	FALSE
Guinea	confirmed	Dead	2014-08-27	2014-08-27	2014-08-27	2014-09-01	2014-08-27	1	MACENTA	Yes	ETU	Gueckedou 1	0	Jul - Sep 2014	FALSE
Guinea	confirmed	Alive	2014-12-13	2014-12-13	2014-12-14	2014-12-28	2014-12-14	43	COYAH	Yes	ETU	Conakry 2	1	Oct - Dec 2014	FALSE
Guinea	confirmed	Dead	2014-09-01	2014-09-01	2014-09-06	2014-09-16	2014-09-06	14	MACENTA	Yes	ETU	Macenta 2	5	Jul - Sep 2014	FALSE
Guinea	confirmed	Alive	2014-09-29	2014-09-29	2014-10-02	2014-10-15	2014-10-02	25	N'ZEREKORE	Yes	ETU	Gueckedou 1	3	Jul - Sep 2014	FALSE
Guinea	confirmed	Dead	2014-12-18	2014-12-18	2014-12-19	2014-12-27	2014-12-19	23	LOLA	Yes	ETU	N'zerekore 1	1	Oct - Dec 2014	FALSE
Guinea	confirmed	Dead	2014-12-20	2014-12-20	2014-12-22	NA	2014-12-22	14	DUBREKA	Yes	ETU	Conakry 2	2	Oct - Dec 2014	FALSE
Guinea	confirmed	Dead	2014-12-27	2014-12-27	2014-12-28	2014-12-30	2014-12-28	50	CONAKRY	Yes	ETU	Conakry 2	1	Oct - Dec 2014	FALSE
Guinea	confirmed	Dead	2015-03-04	2015-03-04	2015-03-09	2015-03-09	NA	5	BOFFA	No	Not Hospitalised	NA	NA	Jan - Mar 2015	TRUE
Guinea	probable	Dead	2014-09-30	2014-09-30	2014-10-02	2014-10-03	NA	12	MACENTA	Yes	Unknown TC Type	NA	NA	Jul - Sep 2014	FALSE
Guinea	confirmed	Dead	2014-12-22	2014-12-22	2014-12-27	2014-12-27	NA	46	SIGUIRI	Yes	Unknown TC Type	NA	NA	Oct - Dec 2014	TRUE
Guinea	confirmed	Dead	2014-10-01	2014-10-01	2014-10-05	2014-10-11	2014-10-05	36	MACENTA	Yes	ETU	Macenta 2	4	Oct - Dec 2014	FALSE
Guinea	confirmed	Dead	2014-09-01	2014-09-01	2014-09-04	NA	NA	55	MACENTA	NA	Hospitalisation Unknown	NA	NA	Jul - Sep 2014	FALSE
Guinea	confirmed	Dead	2015-02-02	2015-02-02	2015-02-07	2015-02-07	NA	20	FORECARIAH	No	Not Hospitalised	NA	NA	Jan - Mar 2015	TRUE
Guinea	confirmed	Dead	2014-11-13	2014-11-13	2014-11-18	2014-11-19	2014-11-18	60	FARANAH	Yes	ETU	Gueckedou 1	5	Oct - Dec 2014	FALSE
Guinea	confirmed	Dead	2014-11-25	2014-11-25	2014-12-02	2014-12-22	2014-12-02	54	MACENTA	Yes	ETU	Macenta 2	7	Oct - Dec 2014	FALSE
Guinea	confirmed	Dead	2014-08-26	2014-08-26	2014-09-03	2014-09-04	2014-09-02	25	MACENTA	Yes	ETU	Gueckedou 1	7	Jul - Sep 2014	FALSE
Guinea	confirmed	Dead	2015-06-04	2015-06-04	2015-06-05	2015-06-07	2015-06-05	70	FORECARIAH	Yes	Unknown TC Type	Forecariah 1	1	Apr - Jun 2015	FALSE
Guinea	probable	Dead	2014-09-11	2014-09-11	2014-10-12	2014-10-11	NA	NA	N'ZEREKORE	NA	Hospitalisation Unknown	NA	NA	Jul - Sep 2014	TRUE
Guinea	probable	Dead	2015-01-19	2015-01-19	2015-01-23	2015-01-23	NA	5	CONAKRY	No	Not Hospitalised	NA	NA	Jan - Mar 2015	TRUE
Guinea	confirmed	Dead	2014-09-23	2014-09-23	2014-09-30	2014-10-02	2014-09-30	36	KEROUANE	Yes	ETU	Gueckedou 1	7	Jul - Sep 2014	FALSE
Guinea	confirmed	Alive	2015-03-16	2015-03-16	2015-03-19	2015-03-30	2015-03-19	25	FORECARIAH	Yes	Health Centre	Coyah 1	3	Jan - Mar 2015	FALSE
Guinea	confirmed	Alive	2015-01-03	2015-01-03	2015-01-09	2015-01-24	2015-01-09	24	FORECARIAH	Yes	ETU	Conakry 2	6	Jan - Mar 2015	FALSE
Guinea	confirmed	Dead	2014-12-13	2014-12-13	2014-12-16	2014-12-18	2014-12-16	62	KISSIDOUGO	Yes	ETU	Gueckedou 1	3	Oct - Dec 2014	FALSE
Guinea	probable	Dead	2014-09-08	2014-09-08	2014-09-27	2014-09-27	NA	32	KINDIA	No	Not Hospitalised	NA	NA	Jul - Sep 2014	TRUE
Guinea	confirmed	Dead	2014-12-06	2014-12-06	2014-12-11	NA	2014-12-12	20	FORECARIAH	Yes	ETU	Conakry 2	6	Oct - Dec 2014	FALSE
Guinea	confirmed	Dead	2015-02-09	2015-02-09	2015-02-13	2015-02-18	2015-02-14	20	FORECARIAH	Yes	Health Centre	Coyah 1	5	Jan - Mar 2015	FALSE
Guinea	confirmed	Dead	2014-10-22	2014-10-22	2014-10-26	2014-10-28	2014-10-26	36	MACENTA	Yes	ETU	Gueckedou 1	4	Oct - Dec 2014	FALSE
Guinea	confirmed	Alive	2014-10-09	2014-10-09	2014-10-16	2014-11-01	2014-10-16	22	CONAKRY	Yes	ETU	Conakry 2	7	Oct - Dec 2014	FALSE
Guinea	confirmed	Dead	2014-11-18	2014-11-18	2014-11-24	2014-11-28	2014-11-24	19	CONAKRY	Yes	ETU	Conakry 2	6	Oct - Dec 2014	FALSE
Guinea	confirmed	Dead	2014-05-29	2014-05-29	2014-05-31	2014-06-03	2014-05-31	18	MACENTA	Yes	ETU	Gueckedou 1	2	Apr - Jun 2014	FALSE
Guinea	confirmed	Alive	2014-09-01	2014-09-01	2014-09-07	2014-09-15	2014-09-07	34	MACENTA	Yes	ETU	Gueckedou 1	6	Jul - Sep 2014	FALSE
Guinea	confirmed	Dead	2015-07-14	2015-07-14	2015-07-18	2015-07-21	2015-07-18	6	CONAKRY	Yes	Unknown TC Type	Conakry 1	4	Jul - Sep 2015	FALSE
Guinea	confirmed	Dead	2014-06-05	2014-06-05	2014-06-13	2014-06-13	NA	60	GUECKEDOU	No	Not Hospitalised	NA	NA	Apr - Jun 2014	TRUE
Guinea	probable	Dead	2015-01-23	2015-01-23	2015-01-29	2015-01-29	NA	25	FORECARIAH	NA	Hospitalisation Unknown	NA	NA	Jan - Mar 2015	TRUE
Guinea	probable	Dead	2014-12-07	2014-12-07	2014-12-20	2014-12-20	NA	50	KISSIDOUGO	No	Not Hospitalised	NA	NA	Oct - Dec 2014	TRUE
Guinea	confirmed	Dead	2014-10-06	2014-10-06	2014-10-20	2014-12-04	2014-10-20	49	MACENTA	Yes	ETU	Gueckedou 1	14	Oct - Dec 2014	FALSE
Guinea	confirmed	Dead	2014-12-11	2014-12-11	2014-12-15	2014-12-17	NA	60	N'ZEREKORE	Yes	Unknown TC Type	NA	NA	Oct - Dec 2014	FALSE
Guinea	confirmed	Dead	2015-04-08	2015-04-08	2015-04-12	2015-04-12	NA	45	FORECARIAH	No	Not Hospitalised	NA	NA	Apr - Jun 2015	TRUE
Guinea	confirmed	Alive	2014-12-03	2014-12-03	2014-12-09	2014-12-20	2014-12-09	21	N'ZEREKORE	Yes	ETU	Gueckedou 1	6	Oct - Dec 2014	FALSE
Guinea	confirmed	Dead	2014-05-03	2014-05-03	2014-05-11	2014-05-12	2014-05-11	40	GUECKEDOU	Yes	ETU	Gueckedou 1	8	Apr - Jun 2014	FALSE
Guinea	confirmed	Dead	2015-02-27	2015-02-27	2015-03-02	2015-03-02	NA	50	FORECARIAH	No	Not Hospitalised	NA	NA	Jan - Mar 2015	TRUE
Guinea	confirmed	Alive	2014-08-21	2014-08-21	2014-08-25	2014-09-05	2014-08-25	18	YOMOU	Yes	ETU	Gueckedou 1	4	Jul - Sep 2014	FALSE
Guinea	confirmed	Dead	2014-11-02	2014-11-02	2014-11-10	2014-11-27	2014-11-10	30	KEROUANE	Yes	ETU	Macenta 2	8	Oct - Dec 2014	FALSE
Guinea	probable	Dead	2014-10-08	2014-10-08	2014-10-12	2014-10-12	NA	35	LOLA	No	Not Hospitalised	NA	NA	Oct - Dec 2014	TRUE
Guinea	confirmed	Dead	2015-03-22	2015-03-22	2015-03-25	2015-03-25	NA	65	FORECARIAH	No	Not Hospitalised	NA	NA	Jan - Mar 2015	TRUE
Guinea	confirmed	Alive	2014-09-19	2014-09-19	2014-09-25	2014-10-07	2014-09-25	12	CONAKRY	Yes	ETU	Conakry 2	6	Jul - Sep 2014	FALSE
Guinea	confirmed	Dead	2014-11-04	2014-11-04	2014-11-08	2014-11-09	NA	3	N'ZEREKORE	NA	Hospitalisation Unknown	NA	NA	Oct - Dec 2014	FALSE
Guinea	confirmed	Alive	2014-11-09	2014-11-09	2014-11-15	2014-11-29	2014-11-15	22	MACENTA	Yes	ETU	Macenta 2	6	Oct - Dec 2014	FALSE
Guinea	confirmed	Dead	2015-02-15	2015-02-15	2015-02-20	2015-02-20	NA	45	DUBREKA	NA	Hospitalisation Unknown	NA	NA	Jan - Mar 2015	TRUE
Guinea	confirmed	Dead	2014-12-23	2014-12-23	2014-12-26	NA	2014-12-26	72	TELIMELE	Yes	ETU	Conakry 2	3	Oct - Dec 2014	FALSE
Guinea	confirmed	Dead	2014-09-30	2014-09-30	2014-10-08	2014-10-11	2014-10-08	22	LOLA	Yes	ETU	Gueckedou 1	8	Jul - Sep 2014	FALSE
Guinea	probable	Dead	2015-02-01	2015-02-01	2015-02-11	2015-02-11	NA	47	FORECARIAH	No	Not Hospitalised	NA	NA	Jan - Mar 2015	TRUE
Guinea	confirmed	Alive	2014-05-26	2014-05-26	2014-05-29	2014-06-21	2014-05-28	9	TELIMELE	Yes	Hospital	Telimele 2	2	Apr - Jun 2014	FALSE
Guinea	confirmed	Dead	2014-11-03	2014-11-03	2014-11-12	2014-11-18	2014-11-12	7	KEROUANE	Yes	ETU	Gueckedou 1	9	Oct - Dec 2014	FALSE
Guinea	confirmed	Dead	2014-11-25	2014-11-25	2014-11-27	2014-12-02	2014-11-27	0	MACENTA	Yes	ETU	Gueckedou 1	2	Oct - Dec 2014	FALSE
Guinea	confirmed	Alive	2014-11-07	2014-11-07	2014-11-13	2014-12-04	2014-11-13	24	MACENTA	Yes	ETU	Gueckedou 1	6	Oct - Dec 2014	FALSE
Guinea	confirmed	Alive	2015-06-24	2015-06-24	2015-07-02	2015-07-16	2015-07-01	50	FORECARIAH	Yes	Unknown TC Type	Forecariah 1	7	Apr - Jun 2015	FALSE
Guinea	confirmed	Dead	2014-10-28	2014-10-28	2014-11-06	NA	NA	1	N'ZEREKORE	NA	Hospitalisation Unknown	NA	NA	Oct - Dec 2014	FALSE
Guinea	confirmed	Dead	2014-12-25	2014-12-25	2014-12-30	2014-12-31	2014-12-30	22	KISSIDOUGO	Yes	ETU	Gueckedou 1	5	Oct - Dec 2014	FALSE
Guinea	confirmed	Dead	2014-12-17	2014-12-17	2014-12-22	2014-12-27	2014-12-22	53	TELIMELE	Yes	ETU	Conakry 2	5	Oct - Dec 2014	FALSE
Guinea	confirmed	Dead	2014-10-27	2014-10-27	2014-11-06	2014-11-17	2014-11-06	55	N'ZEREKORE	Yes	ETU	Gueckedou 1	10	Oct - Dec 2014	FALSE
Guinea	confirmed	Alive	2015-04-24	2015-04-24	2015-04-26	2015-05-07	2015-04-25	45	FORECARIAH	Yes	Unknown TC Type	Forecariah 1	1	Apr - Jun 2015	FALSE
Guinea	confirmed	Alive	2015-07-25	2015-07-25	2015-07-26	2015-08-17	2015-07-26	10	CONAKRY	Yes	Unknown TC Type	Conakry 1	1	Jul - Sep 2015	FALSE
Guinea	confirmed	Dead	2015-01-01	2015-01-01	2015-01-12	2015-01-12	NA	60	DUBREKA	No	Not Hospitalised	NA	NA	Jan - Mar 2015	TRUE
Guinea	confirmed	Dead	2015-08-13	2015-08-13	2015-08-18	2015-08-18	NA	42	CONAKRY	No	Not Hospitalised	NA	NA	Jul - Sep 2015	TRUE
Guinea	confirmed	Dead	2014-06-02	2014-06-02	2014-06-08	2014-06-10	NA	25	TELIMELE	NA	Hospitalisation Unknown	NA	NA	Apr - Jun 2014	FALSE
Guinea	confirmed	Alive	2014-10-04	2014-10-04	2014-10-07	2014-10-21	NA	26	COYAH	Yes	Unknown TC Type	NA	NA	Oct - Dec 2014	FALSE
Guinea	probable	Dead	2014-02-19	2014-02-19	2014-02-21	2014-02-24	NA	54	MACENTA	Yes	Unknown TC Type	NA	NA	Jan - Mar 2014	FALSE
Guinea	confirmed	Dead	2014-11-23	2014-11-23	2014-11-27	2014-11-28	2014-11-27	60	COYAH	Yes	ETU	Conakry 2	4	Oct - Dec 2014	FALSE
Guinea	confirmed	Dead	2014-08-26	2014-08-26	2014-08-30	2014-09-04	2014-08-30	30	CONAKRY	Yes	ETU	Conakry 2	4	Jul - Sep 2014	FALSE
Guinea	confirmed	Dead	2014-12-10	2014-12-10	2014-12-15	2014-12-25	NA	50	KEROUANE	Yes	Unknown TC Type	NA	NA	Oct - Dec 2014	FALSE
Guinea	confirmed	Dead	2014-03-22	2014-03-22	2014-03-27	2014-03-29	NA	48	MACENTA	Yes	Unknown TC Type	NA	NA	Jan - Mar 2014	FALSE
Guinea	confirmed	Alive	2014-12-01	2014-12-01	2014-12-05	2014-12-16	2014-12-04	26	N'ZEREKORE	Yes	ETU	N'zerekore 1	3	Oct - Dec 2014	FALSE
Guinea	confirmed	Dead	2014-10-23	2014-10-23	2014-10-28	NA	2014-10-28	45	CONAKRY	Yes	ETU	Conakry 2	5	Oct - Dec 2014	FALSE
Guinea	confirmed	Alive	2014-09-06	2014-09-06	2014-09-12	2014-10-21	2014-09-12	70	DALABA	Yes	ETU	Conakry 2	6	Jul - Sep 2014	FALSE
Guinea	confirmed	Alive	2014-08-21	2014-08-21	2014-08-24	2014-09-01	2014-08-24	22	MACENTA	Yes	ETU	Gueckedou 1	3	Jul - Sep 2014	FALSE
Guinea	probable	Dead	2014-12-12	2014-12-12	2014-12-20	2014-12-20	NA	35	KISSIDOUGO	No	Not Hospitalised	NA	NA	Oct - Dec 2014	TRUE
Guinea	confirmed	Alive	2014-10-07	2014-10-07	2014-10-23	2014-11-01	2014-10-23	71	N'ZEREKORE	Yes	ETU	Gueckedou 1	16	Oct - Dec 2014	FALSE
Guinea	confirmed	Alive	2014-11-04	2014-11-04	2014-11-08	2014-11-15	2014-11-08	19	BEYLA	Yes	ETU	Gueckedou 1	4	Oct - Dec 2014	FALSE
Guinea	confirmed	Dead	2015-04-18	2015-04-18	2015-04-21	2015-04-23	2015-04-21	30	FORECARIAH	Yes	Health Centre	Coyah 1	3	Apr - Jun 2015	FALSE
Guinea	confirmed	Alive	2014-05-28	2014-05-28	2014-05-29	2014-06-21	2014-05-29	9	TELIMELE	Yes	Hospital	Telimele 2	1	Apr - Jun 2014	FALSE
Guinea	confirmed	Alive	2014-09-10	2014-09-10	2014-09-14	2014-09-21	2014-09-14	24	CONAKRY	Yes	ETU	Conakry 2	4	Jul - Sep 2014	FALSE
Guinea	confirmed	Dead	2014-06-11	2014-06-11	2014-06-13	2014-06-14	2014-06-13	27	GUECKEDOU	Yes	ETU	Gueckedou 1	2	Apr - Jun 2014	FALSE
Guinea	confirmed	Dead	2014-10-02	2014-10-02	2014-10-08	2014-10-12	NA	40	CONAKRY	Yes	Unknown TC Type	NA	NA	Oct - Dec 2014	FALSE
Guinea	confirmed	Alive	2015-06-18	2015-06-18	2015-06-24	2015-07-11	2015-06-23	60	BOKE	Yes	Hospital	Kindia 1	5	Apr - Jun 2015	FALSE
Guinea	confirmed	Dead	2014-12-19	2014-12-19	2014-12-19	2014-12-21	NA	15	KISSIDOUGO	NA	Hospitalisation Unknown	NA	NA	Oct - Dec 2014	FALSE
Guinea	probable	Dead	2014-03-21	2014-03-21	2014-03-23	NA	NA	30	DABOLA	NA	Hospitalisation Unknown	NA	NA	Jan - Mar 2014	FALSE
Guinea	confirmed	Alive	2014-10-28	2014-10-28	2014-11-05	2014-11-17	2014-11-05	52	KEROUANE	Yes	ETU	Gueckedou 1	8	Oct - Dec 2014	FALSE
Guinea	confirmed	Alive	2014-09-04	2014-09-04	2014-09-10	2014-09-17	2014-09-10	30	MACENTA	Yes	ETU	Gueckedou 1	6	Jul - Sep 2014	FALSE
Guinea	confirmed	Alive	2014-11-02	2014-11-02	2014-11-03	NA	2014-11-06	37	CONAKRY	Yes	ETU	Conakry 2	4	Oct - Dec 2014	FALSE
Guinea	confirmed	Alive	2014-10-09	2014-10-09	2014-11-05	2014-11-27	2014-11-05	60	FARANAH	Yes	ETU	Gueckedou 1	27	Oct - Dec 2014	FALSE
Guinea	probable	Dead	2014-02-01	2014-02-01	2014-02-01	2014-02-05	NA	31	GUECKEDOU	Yes	Unknown TC Type	NA	NA	Jan - Mar 2014	FALSE
Guinea	confirmed	Dead	2015-01-07	2015-01-07	2015-01-11	2015-01-11	NA	6	FORECARIAH	No	Not Hospitalised	NA	NA	Jan - Mar 2015	TRUE
Guinea	confirmed	Alive	2014-09-19	2014-09-19	2014-09-23	2014-12-02	2014-09-23	22	CONAKRY	Yes	ETU	Conakry 2	4	Jul - Sep 2014	FALSE
Guinea	confirmed	Alive	2014-12-30	2014-12-30	2015-01-01	2015-01-15	2015-01-01	22	CONAKRY	Yes	ETU	Conakry 2	2	Oct - Dec 2014	FALSE
Guinea	confirmed	Dead	2015-03-09	2015-03-09	2015-03-13	2015-03-14	2015-03-13	40	COYAH	Yes	ETU	Conakry 2	4	Jan - Mar 2015	FALSE
Guinea	confirmed	Alive	2014-12-16	2014-12-16	2014-12-17	2015-01-01	2014-12-17	25	GUECKEDOU	Yes	ETU	Gueckedou 1	1	Oct - Dec 2014	FALSE
Guinea	confirmed	Dead	2014-10-03	2014-10-03	2014-10-19	2014-10-25	2014-10-19	75	MACENTA	Yes	ETU	Gueckedou 1	16	Oct - Dec 2014	FALSE
Guinea	confirmed	Dead	2014-08-31	2014-08-31	2014-09-05	2014-09-08	2014-09-05	29	FORECARIAH	Yes	ETU	Conakry 2	5	Jul - Sep 2014	FALSE
Guinea	confirmed	Alive	2014-11-21	2014-11-21	2014-11-29	2014-12-12	2014-11-29	23	KINDIA	Yes	ETU	Conakry 2	8	Oct - Dec 2014	FALSE
Guinea	confirmed	Dead	2015-03-08	2015-03-08	2015-03-09	2015-03-09	NA	52	BOFFA	No	Not Hospitalised	NA	NA	Jan - Mar 2015	TRUE
Guinea	confirmed	Alive	2015-03-22	2015-03-22	2015-03-26	2015-04-09	2015-03-28	27	CONAKRY	Yes	ETU	Conakry 2	6	Jan - Mar 2015	FALSE
Guinea	confirmed	Alive	2014-05-31	2014-05-31	2014-06-03	2014-06-22	2014-06-02	32	CONAKRY	Yes	ETU	Conakry 2	2	Apr - Jun 2014	FALSE
Guinea	confirmed	Dead	2014-10-23	2014-10-23	2014-10-25	2014-10-25	NA	35	KEROUANE	NA	Hospitalisation Unknown	NA	NA	Oct - Dec 2014	TRUE
Guinea	confirmed	Dead	2014-11-19	2014-11-19	2014-11-24	2014-12-01	NA	7	N'ZEREKORE	Yes	Unknown TC Type	NA	NA	Oct - Dec 2014	FALSE
Guinea	confirmed	Alive	2015-03-14	2015-03-14	2015-03-15	2015-03-22	2015-03-15	39	COYAH	Yes	Health Centre	Coyah 1	1	Jan - Mar 2015	FALSE
Guinea	probable	Dead	2014-06-21	2014-06-21	2014-07-13	2014-07-14	NA	37	BOFFA	NA	Hospitalisation Unknown	NA	NA	Apr - Jun 2014	FALSE
Guinea	confirmed	Alive	2015-01-30	2015-01-30	2015-02-02	2015-02-10	2015-02-03	38	FORECARIAH	Yes	ETU	Conakry 2	4	Jan - Mar 2015	FALSE
Guinea	confirmed	Alive	2014-12-21	2014-12-21	2014-12-24	2015-01-07	2014-12-24	35	COYAH	Yes	ETU	Conakry 2	3	Oct - Dec 2014	FALSE
Guinea	confirmed	Dead	2014-10-05	2014-10-05	2014-10-10	NA	2014-10-09	65	N'ZEREKORE	Yes	ETU	Gueckedou 1	4	Oct - Dec 2014	FALSE
Guinea	confirmed	Dead	2014-08-20	2014-08-20	2014-09-02	NA	NA	45	MACENTA	NA	Hospitalisation Unknown	NA	NA	Jul - Sep 2014	FALSE
Guinea	confirmed	Alive	2015-07-09	2015-07-09	2015-07-11	2015-08-15	2015-07-11	19	CONAKRY	Yes	Unknown TC Type	Conakry 1	2	Jul - Sep 2015	FALSE
Guinea	confirmed	Alive	2014-08-26	2014-08-26	2014-09-06	2014-09-12	2014-09-06	45	MACENTA	Yes	ETU	Macenta 2	11	Jul - Sep 2014	FALSE
Guinea	confirmed	Dead	2015-02-02	2015-02-02	2015-02-07	2015-02-07	NA	60	DUBREKA	No	Not Hospitalised	NA	NA	Jan - Mar 2015	TRUE
Guinea	confirmed	Dead	2014-05-25	2014-05-25	2014-06-06	2014-06-07	2014-06-06	33	GUECKEDOU	Yes	ETU	Gueckedou 1	12	Apr - Jun 2014	FALSE
Guinea	confirmed	Alive	2014-12-07	2014-12-07	2014-12-14	2014-12-25	2014-12-14	47	N'ZEREKORE	Yes	ETU	N'zerekore 1	7	Oct - Dec 2014	FALSE
Guinea	confirmed	Alive	2014-10-06	2014-10-06	2014-10-07	2014-10-08	2014-10-07	2	COYAH	Yes	Unknown TC Type	NA	1	Oct - Dec 2014	FALSE
Guinea	confirmed	Dead	2014-11-05	2014-11-05	2014-11-08	2014-12-02	NA	32	KEROUANE	Yes	Unknown TC Type	NA	NA	Oct - Dec 2014	FALSE
Guinea	confirmed	Alive	2015-03-07	2015-03-07	2015-03-14	2015-03-23	2015-03-14	7	FORECARIAH	Yes	ETU	Conakry 2	7	Jan - Mar 2015	FALSE
Guinea	confirmed	Dead	2014-09-12	2014-09-12	2014-09-17	NA	2014-09-15	56	CONAKRY	Yes	ETU	Conakry 2	3	Jul - Sep 2014	FALSE
Guinea	confirmed	Dead	2014-11-12	2014-11-12	2014-11-17	2014-11-20	2014-11-17	60	KOUROUSSA	Yes	ETU	Gueckedou 1	5	Oct - Dec 2014	FALSE
Guinea	confirmed	Alive	2014-05-23	2014-05-23	2014-05-25	2014-06-21	2014-05-25	37	TELIMELE	Yes	Hospital	Telimele 2	2	Apr - Jun 2014	FALSE
Guinea	confirmed	Dead	2014-12-03	2014-12-03	2014-12-07	2014-12-14	2014-12-06	35	N'ZEREKORE	Yes	ETU	N'zerekore 1	3	Oct - Dec 2014	FALSE
Guinea	confirmed	Dead	2015-02-04	2015-02-04	2015-02-09	2015-02-09	2015-02-08	44	CONAKRY	Yes	ETU	Conakry 2	4	Jan - Mar 2015	TRUE
Guinea	confirmed	Dead	2014-10-15	2014-10-15	2014-10-16	2014-10-17	NA	5	MACENTA	NA	Hospitalisation Unknown	NA	NA	Oct - Dec 2014	FALSE
Guinea	confirmed	Dead	2015-02-05	2015-02-05	2015-02-10	2015-02-10	NA	45	FORECARIAH	No	Not Hospitalised	NA	NA	Jan - Mar 2015	TRUE
Guinea	confirmed	Dead	2014-09-20	2014-09-20	2014-09-28	2014-09-28	NA	48	MACENTA	NA	Hospitalisation Unknown	NA	NA	Jul - Sep 2014	TRUE
Guinea	confirmed	Alive	2014-08-14	2014-08-14	2014-08-23	2014-09-02	2014-08-23	38	CONAKRY	Yes	ETU	Conakry 2	9	Jul - Sep 2014	FALSE
Guinea	confirmed	Alive	2015-07-02	2015-07-02	2015-07-08	2015-07-28	2015-07-08	18	CONAKRY	Yes	Unknown TC Type	Conakry 1	6	Jul - Sep 2015	FALSE
Guinea	confirmed	Dead	2014-06-16	2014-06-16	2014-06-22	2014-06-23	2014-06-20	17	GUECKEDOU	Yes	ETU	Gueckedou 1	4	Apr - Jun 2014	FALSE
Guinea	confirmed	Alive	2014-11-28	2014-11-28	2014-12-03	2014-12-16	2014-12-03	25	COYAH	Yes	ETU	Conakry 2	5	Oct - Dec 2014	FALSE
Guinea	confirmed	Dead	2014-11-29	2014-11-29	2014-11-30	2014-12-09	2014-12-01	19	CONAKRY	Yes	ETU	Conakry 2	2	Oct - Dec 2014	FALSE
Guinea	confirmed	Dead	2015-04-19	2015-04-19	2015-04-24	2015-04-24	NA	8	FORECARIAH	No	Not Hospitalised	NA	NA	Apr - Jun 2015	TRUE
Guinea	confirmed	Alive	2015-01-04	2015-01-04	2015-01-07	2015-01-19	2015-01-07	40	FORECARIAH	Yes	Health Centre	Coyah 1	3	Jan - Mar 2015	FALSE
Guinea	confirmed	Dead	2015-03-13	2015-03-13	2015-03-19	2015-03-21	2015-03-19	64	CONAKRY	Yes	ETU	Conakry 2	6	Jan - Mar 2015	FALSE
Guinea	confirmed	Alive	2014-12-17	2014-12-17	2014-12-20	2014-12-30	2014-12-20	32	LOLA	Yes	ETU	N'zerekore 1	3	Oct - Dec 2014	FALSE
Guinea	confirmed	Dead	2014-05-05	2014-05-05	2014-05-13	2014-05-14	2014-05-13	45	GUECKEDOU	Yes	ETU	Gueckedou 1	8	Apr - Jun 2014	FALSE
Guinea	probable	Dead	2014-10-13	2014-10-13	2014-10-18	2014-10-19	NA	30	N'ZEREKORE	NA	Hospitalisation Unknown	NA	NA	Oct - Dec 2014	FALSE
Guinea	confirmed	Dead	2014-12-08	2014-12-08	2014-12-19	NA	NA	45	LOLA	No	Not Hospitalised	NA	NA	Oct - Dec 2014	FALSE
Guinea	confirmed	Alive	2015-03-22	2015-03-22	2015-03-24	2015-04-09	2015-03-25	4	FORECARIAH	Yes	Health Centre	Coyah 1	3	Jan - Mar 2015	FALSE
Guinea	confirmed	Dead	2015-01-20	2015-01-20	2015-02-02	2015-02-03	2015-02-02	40	FORECARIAH	Yes	Health Centre	Coyah 1	13	Jan - Mar 2015	FALSE
Guinea	confirmed	Alive	2014-11-09	2014-11-09	2014-11-12	2014-11-20	2014-11-12	27	MACENTA	Yes	ETU	Gueckedou 1	3	Oct - Dec 2014	FALSE
Guinea	confirmed	Alive	2014-09-24	2014-09-24	2014-09-25	2014-10-22	2014-09-25	13	CONAKRY	Yes	ETU	Conakry 2	1	Jul - Sep 2014	FALSE
Guinea	probable	Dead	2014-05-20	2014-05-20	2014-06-07	2014-06-10	NA	65	BOFFA	Yes	Unknown TC Type	NA	NA	Apr - Jun 2014	FALSE
Guinea	confirmed	Alive	2015-02-21	2015-02-21	2015-02-26	2015-03-03	2015-02-26	24	FORECARIAH	Yes	Health Centre	Coyah 1	5	Jan - Mar 2015	FALSE
Guinea	confirmed	Alive	2014-10-10	2014-10-10	2014-10-15	2014-10-28	2014-10-14	26	MACENTA	Yes	ETU	Gueckedou 1	4	Oct - Dec 2014	FALSE
Guinea	confirmed	Dead	2014-10-01	2014-10-01	2014-10-02	2014-10-07	2014-10-02	53	CONAKRY	Yes	ETU	Conakry 2	1	Oct - Dec 2014	FALSE
Guinea	confirmed	Alive	2015-01-05	2015-01-05	2015-01-06	2015-01-21	2015-01-05	28	CONAKRY	Yes	ETU	Conakry 2	0	Jan - Mar 2015	FALSE
Guinea	confirmed	Alive	2015-03-19	2015-03-19	2015-03-22	2015-04-07	2015-03-23	32	COYAH	Yes	ETU	Conakry 2	4	Jan - Mar 2015	FALSE
Guinea	confirmed	Dead	2014-07-22	2014-07-22	2014-07-29	2014-07-30	2014-07-27	19	SIGUIRI	Yes	Health Centre	Siguiri 1	5	Jul - Sep 2014	FALSE
Guinea	confirmed	Dead	2014-09-22	2014-09-22	2014-09-24	2014-09-27	2014-09-24	45	GUECKEDOU	Yes	ETU	Gueckedou 1	2	Jul - Sep 2014	FALSE
Guinea	probable	Dead	2014-09-16	2014-09-16	2014-09-18	2014-09-18	NA	18	GUECKEDOU	NA	Hospitalisation Unknown	NA	NA	Jul - Sep 2014	TRUE
Guinea	confirmed	Dead	2014-11-20	2014-11-20	2014-11-22	NA	NA	40	MACENTA	NA	Hospitalisation Unknown	NA	NA	Oct - Dec 2014	FALSE
Guinea	confirmed	Alive	2015-02-15	2015-02-15	2015-02-21	2015-03-06	2015-02-21	31	CONAKRY	Yes	ETU	Conakry 2	6	Jan - Mar 2015	FALSE
Guinea	confirmed	Dead	2014-11-16	2014-11-16	2014-11-21	2014-11-29	2014-11-21	66	DUBREKA	Yes	ETU	Conakry 2	5	Oct - Dec 2014	FALSE
Guinea	confirmed	Alive	2014-12-28	2014-12-28	2014-12-30	2015-01-10	2014-12-30	28	LOLA	Yes	ETU	N'zerekore 1	2	Oct - Dec 2014	FALSE
Guinea	confirmed	Alive	2014-09-28	2014-09-28	2014-10-05	2014-12-02	2014-10-06	16	CONAKRY	Yes	ETU	Conakry 2	8	Jul - Sep 2014	FALSE
Guinea	confirmed	Dead	2014-12-03	2014-12-03	2014-12-08	2014-12-09	2014-12-08	72	TELIMELE	Yes	ETU	Conakry 2	5	Oct - Dec 2014	FALSE
Guinea	confirmed	Dead	2014-09-14	2014-09-14	2014-09-24	2014-10-07	2014-09-24	45	MACENTA	Yes	ETU	Macenta 2	10	Jul - Sep 2014	FALSE
Guinea	confirmed	Dead	2014-08-25	2014-08-25	2014-09-02	2014-09-02	NA	60	MACENTA	NA	Hospitalisation Unknown	NA	NA	Jul - Sep 2014	TRUE
Guinea	confirmed	Dead	2014-09-15	2014-09-15	2014-09-22	2014-09-24	2014-09-22	45	MACENTA	Yes	ETU	Gueckedou 1	7	Jul - Sep 2014	FALSE
Guinea	confirmed	Dead	2014-10-10	2014-10-10	2014-10-13	2014-10-24	2014-10-13	43	N'ZEREKORE	Yes	ETU	Gueckedou 1	3	Oct - Dec 2014	FALSE
Guinea	confirmed	Dead	2014-12-21	2014-12-21	2014-12-26	2014-12-26	NA	70	CONAKRY	No	Not Hospitalised	NA	NA	Oct - Dec 2014	TRUE
Guinea	confirmed	Alive	2015-07-15	2015-07-15	2015-07-17	2015-08-05	2015-07-17	18	CONAKRY	Yes	Unknown TC Type	Conakry 1	2	Jul - Sep 2015	FALSE
Guinea	confirmed	Dead	2015-01-23	2015-01-23	2015-01-24	2015-01-29	2015-01-24	60	LOLA	Yes	ETU	N'zerekore 1	1	Jan - Mar 2015	FALSE
Guinea	probable	Dead	2014-12-13	2014-12-13	2014-12-20	2014-12-20	NA	75	KISSIDOUGO	No	Not Hospitalised	NA	NA	Oct - Dec 2014	TRUE
Guinea	confirmed	Dead	2014-11-01	2014-11-01	2014-11-06	2014-11-07	NA	21	FORECARIAH	NA	Hospitalisation Unknown	NA	NA	Oct - Dec 2014	FALSE
Guinea	confirmed	Dead	2015-01-28	2015-01-28	2015-01-31	2015-02-03	2015-01-31	50	LOLA	Yes	ETU	N'zerekore 1	3	Jan - Mar 2015	FALSE
Guinea	confirmed	Alive	2014-10-04	2014-10-04	2014-10-07	2014-10-21	2014-10-06	20	COYAH	Yes	ETU	Conakry 2	2	Oct - Dec 2014	FALSE
Guinea	probable	Dead	2014-07-02	2014-07-02	2014-07-30	2014-07-30	NA	40	GUECKEDOU	NA	Hospitalisation Unknown	NA	NA	Jul - Sep 2014	TRUE
Guinea	confirmed	Alive	2014-12-07	2014-12-07	2014-12-11	NA	2014-12-11	37	DUBREKA	Yes	ETU	Conakry 2	4	Oct - Dec 2014	FALSE
Guinea	confirmed	Dead	2014-11-03	2014-11-03	2014-11-07	2014-11-08	NA	60	MACENTA	NA	Hospitalisation Unknown	NA	NA	Oct - Dec 2014	FALSE
Guinea	confirmed	Alive	2014-09-09	2014-09-09	2014-09-10	2014-09-23	2014-09-18	0	GUECKEDOU	Yes	ETU	Gueckedou 1	9	Jul - Sep 2014	FALSE
Guinea	probable	Dead	2015-01-07	2015-01-07	2015-01-10	2015-01-10	NA	62	BOFFA	NA	Hospitalisation Unknown	NA	NA	Jan - Mar 2015	TRUE
Guinea	probable	Dead	2014-07-02	2014-07-02	2014-07-24	2014-07-24	NA	60	GUECKEDOU	NA	Hospitalisation Unknown	NA	NA	Jul - Sep 2014	TRUE
Guinea	confirmed	Alive	2014-12-18	2014-12-18	2014-12-23	2015-01-02	2014-12-24	16	DUBREKA	Yes	ETU	Conakry 2	6	Oct - Dec 2014	FALSE
Guinea	confirmed	Dead	2014-12-02	2014-12-02	2014-12-07	2014-12-10	2014-12-07	87	FORECARIAH	Yes	ETU	Conakry 2	5	Oct - Dec 2014	FALSE
Guinea	confirmed	Dead	2015-02-03	2015-02-03	2015-02-12	2015-02-13	2015-02-12	68	BOFFA	Yes	Health Centre	Coyah 1	9	Jan - Mar 2015	FALSE
Guinea	confirmed	Dead	2014-04-05	2014-04-05	2014-04-13	NA	2014-04-12	40	CONAKRY	Yes	ETU	Conakry 2	7	Apr - Jun 2014	FALSE
Guinea	confirmed	Dead	2014-12-11	2014-12-11	2014-12-12	2014-12-24	2014-12-12	27	KEROUANE	Yes	ETU	Gueckedou 1	1	Oct - Dec 2014	FALSE
Guinea	confirmed	Alive	2015-05-24	2015-05-24	2015-05-26	2015-06-12	2015-05-25	30	FORECARIAH	Yes	Health Centre	Coyah 1	1	Apr - Jun 2015	FALSE
Guinea	confirmed	Alive	2014-09-02	2014-09-02	2014-09-04	2014-09-12	2014-09-04	35	MACENTA	Yes	ETU	Gueckedou 1	2	Jul - Sep 2014	FALSE
Guinea	confirmed	Dead	2014-12-11	2014-12-11	2014-12-16	2014-12-16	NA	40	FORECARIAH	NA	Hospitalisation Unknown	NA	NA	Oct - Dec 2014	TRUE
Guinea	confirmed	Dead	2015-03-03	2015-03-03	2015-03-06	2015-03-06	NA	40	COYAH	No	Not Hospitalised	NA	NA	Jan - Mar 2015	TRUE
Guinea	confirmed	Alive	2015-07-19	2015-07-19	2015-07-20	2015-08-03	2015-07-20	19	CONAKRY	Yes	Unknown TC Type	Conakry 1	1	Jul - Sep 2015	FALSE
Guinea	confirmed	Alive	2014-11-30	2014-11-30	2014-12-04	2014-12-14	2014-12-04	20	CONAKRY	Yes	ETU	Conakry 2	4	Oct - Dec 2014	FALSE
Guinea	confirmed	Dead	2014-10-31	2014-10-31	2014-11-05	2014-11-09	2014-11-05	30	N'ZEREKORE	Yes	ETU	Gueckedou 1	5	Oct - Dec 2014	FALSE
Guinea	confirmed	Dead	2014-08-12	2014-08-12	2014-08-19	2014-08-21	2014-08-19	38	GUECKEDOU	Yes	ETU	Gueckedou 1	7	Jul - Sep 2014	FALSE
Guinea	confirmed	Dead	2014-09-08	2014-09-08	2014-09-10	2014-09-12	2014-09-10	3	MACENTA	Yes	ETU	Macenta 2	2	Jul - Sep 2014	FALSE
Guinea	probable	Dead	2014-12-08	2014-12-08	2014-12-20	2014-12-20	NA	10	KISSIDOUGO	No	Not Hospitalised	NA	NA	Oct - Dec 2014	TRUE
Guinea	confirmed	Dead	2015-01-05	2015-01-05	NA	2015-01-07	2015-01-05	50	KINDIA	Yes	ETU	Conakry 2	0	Jan - Mar 2015	FALSE
Guinea	confirmed	Dead	2014-07-21	2014-07-21	2014-07-23	2014-07-29	2014-07-23	26	CONAKRY	Yes	ETU	Conakry 2	2	Jul - Sep 2014	FALSE
Guinea	confirmed	Alive	2014-09-05	2014-09-05	2014-09-12	2014-09-22	2014-09-12	60	MACENTA	Yes	ETU	Gueckedou 1	7	Jul - Sep 2014	FALSE
Guinea	confirmed	Alive	2014-07-18	2014-07-18	2014-07-24	2014-08-13	2014-07-24	30	CONAKRY	Yes	ETU	Conakry 2	6	Jul - Sep 2014	FALSE
Guinea	confirmed	Alive	2014-12-11	2014-12-11	2014-12-17	2014-12-30	2014-12-17	25	N'ZEREKORE	Yes	ETU	N'zerekore 1	6	Oct - Dec 2014	FALSE
Guinea	confirmed	Dead	2014-12-19	2014-12-19	2014-12-19	2014-12-21	NA	34	KISSIDOUGO	NA	Hospitalisation Unknown	NA	NA	Oct - Dec 2014	FALSE
Guinea	confirmed	Dead	2014-10-22	2014-10-22	2014-10-25	2014-11-03	2014-10-25	30	COYAH	Yes	ETU	Conakry 2	3	Oct - Dec 2014	FALSE
Guinea	confirmed	Dead	2014-10-30	2014-10-30	2014-11-03	2014-11-08	2014-11-03	40	MACENTA	Yes	ETU	Gueckedou 1	4	Oct - Dec 2014	FALSE
Guinea	probable	Dead	2014-05-07	2014-05-07	2014-05-11	2014-05-11	NA	1	GUECKEDOU	No	Not Hospitalised	NA	NA	Apr - Jun 2014	TRUE
Guinea	confirmed	Alive	2014-08-28	2014-08-28	2014-09-09	2014-09-22	2014-09-09	55	MACENTA	Yes	ETU	Gueckedou 1	12	Jul - Sep 2014	FALSE
Guinea	confirmed	Alive	2015-03-21	2015-03-21	2015-03-23	2015-04-02	2015-03-23	21	CONAKRY	Yes	ETU	Conakry 2	2	Jan - Mar 2015	FALSE
Guinea	confirmed	Dead	2014-09-20	2014-09-20	2014-10-06	2014-10-07	2014-10-06	13	DABOLA	Yes	ETU	Gueckedou 1	16	Jul - Sep 2014	FALSE
Guinea	confirmed	Alive	2015-02-05	2015-02-05	2015-02-10	2015-02-18	2015-02-10	8	FORECARIAH	Yes	Health Centre	Coyah 1	5	Jan - Mar 2015	FALSE
Guinea	confirmed	Dead	2014-09-25	2014-09-25	2014-10-11	2014-10-24	2014-10-10	35	BEYLA	Yes	ETU	Gueckedou 1	15	Jul - Sep 2014	FALSE
Guinea	confirmed	Dead	2014-11-03	2014-11-03	2014-11-11	2014-11-27	2014-11-11	37	MACENTA	Yes	ETU	Gueckedou 1	8	Oct - Dec 2014	FALSE
Guinea	confirmed	Dead	2014-08-14	2014-08-14	2014-08-27	2014-08-27	NA	50	FORECARIAH	NA	Hospitalisation Unknown	NA	NA	Jul - Sep 2014	TRUE
Guinea	confirmed	Alive	2014-08-31	2014-08-31	2014-09-03	2014-09-11	NA	35	GUECKEDOU	Yes	Unknown TC Type	NA	NA	Jul - Sep 2014	FALSE
Guinea	confirmed	Dead	2014-11-15	2014-11-15	2014-11-30	2014-12-02	NA	50	LOLA	NA	Hospitalisation Unknown	NA	NA	Oct - Dec 2014	FALSE
Guinea	probable	Dead	2014-12-22	2014-12-22	2014-12-29	2014-12-28	NA	22	CONAKRY	Yes	Unknown TC Type	NA	NA	Oct - Dec 2014	TRUE
Guinea	confirmed	Dead	2015-03-22	2015-03-22	2015-03-24	2015-03-28	2015-03-25	45	FORECARIAH	Yes	Health Centre	Coyah 1	3	Jan - Mar 2015	FALSE
Guinea	confirmed	Alive	2014-08-28	2014-08-28	2014-09-01	2014-09-16	2014-09-01	36	COYAH	Yes	ETU	Conakry 2	4	Jul - Sep 2014	FALSE
Guinea	confirmed	Dead	2015-02-27	2015-02-27	2015-03-02	2015-03-02	NA	23	FORECARIAH	No	Not Hospitalised	NA	NA	Jan - Mar 2015	TRUE
Guinea	confirmed	Dead	2014-11-17	2014-11-17	2014-11-21	2014-12-02	2014-11-21	30	N'ZEREKORE	Yes	ETU	Gueckedou 1	4	Oct - Dec 2014	FALSE
Guinea	confirmed	Alive	2014-12-26	2014-12-26	2014-12-30	NA	2014-12-31	51	CONAKRY	Yes	ETU	Conakry 2	5	Oct - Dec 2014	FALSE
Guinea	confirmed	Alive	2015-02-16	2015-02-16	2015-02-21	2015-03-06	2015-02-22	37	CONAKRY	Yes	ETU	Conakry 2	6	Jan - Mar 2015	FALSE
Guinea	confirmed	Alive	2015-03-07	2015-03-07	2015-03-10	2015-04-15	2015-03-11	12	FORECARIAH	Yes	Health Centre	Coyah 1	4	Jan - Mar 2015	FALSE
Guinea	confirmed	Dead	2014-10-21	2014-10-21	2014-10-25	2014-10-28	2014-10-25	18	MACENTA	Yes	ETU	Gueckedou 1	4	Oct - Dec 2014	FALSE
Guinea	confirmed	Dead	2014-06-04	2014-06-04	2014-06-07	2014-06-13	2014-06-08	30	BOFFA	Yes	ETU	Conakry 2	4	Apr - Jun 2014	FALSE
Guinea	confirmed	Alive	2014-11-26	2014-11-26	2014-11-26	2014-12-05	2014-11-26	16	MACENTA	Yes	ETU	Macenta 2	0	Oct - Dec 2014	FALSE
Guinea	confirmed	Alive	2014-08-26	2014-08-26	2014-08-31	2014-09-12	2014-08-31	57	KEROUANE	Yes	ETU	Gueckedou 1	5	Jul - Sep 2014	FALSE
Guinea	confirmed	Alive	2014-10-01	2014-10-01	2014-10-05	2014-10-12	2014-10-05	24	N'ZEREKORE	Yes	ETU	Gueckedou 1	4	Oct - Dec 2014	FALSE
Guinea	confirmed	Alive	2015-07-11	2015-07-11	2015-07-13	2015-08-04	2015-07-13	33	CONAKRY	Yes	Unknown TC Type	Conakry 1	2	Jul - Sep 2015	FALSE
Guinea	confirmed	Dead	2014-10-22	2014-10-22	2014-10-26	2014-10-28	NA	46	KEROUANE	Yes	Unknown TC Type	NA	NA	Oct - Dec 2014	FALSE
Guinea	confirmed	Alive	2015-07-26	2015-07-26	2015-07-31	2015-08-29	2015-07-31	28	CONAKRY	Yes	Unknown TC Type	Conakry 1	5	Jul - Sep 2015	FALSE
Guinea	confirmed	Dead	2014-11-17	2014-11-17	2014-11-22	2014-11-24	2014-11-22	53	BEYLA	Yes	ETU	Gueckedou 1	5	Oct - Dec 2014	FALSE
Guinea	probable	Dead	2014-11-22	2014-11-22	2014-11-27	2014-11-27	NA	30	LOLA	No	Not Hospitalised	NA	NA	Oct - Dec 2014	TRUE
Guinea	confirmed	Alive	2014-10-23	2014-10-23	2014-10-29	2014-11-04	2014-10-29	17	MACENTA	Yes	ETU	Gueckedou 1	6	Oct - Dec 2014	FALSE
Guinea	confirmed	Dead	2014-03-14	2014-03-14	2014-03-25	2014-04-03	2014-03-25	60	CONAKRY	Yes	ETU	Conakry 2	11	Jan - Mar 2014	FALSE
Guinea	confirmed	Dead	2014-12-20	2014-12-20	2015-01-04	2015-01-12	2015-01-03	12	KINDIA	Yes	ETU	Conakry 2	14	Oct - Dec 2014	FALSE
Guinea	confirmed	Alive	2015-06-03	2015-06-03	2015-06-09	2015-07-02	2015-06-13	18	BOKE	Yes	Health Centre	Coyah 1	10	Apr - Jun 2015	FALSE
Guinea	confirmed	Alive	2014-11-25	2014-11-25	2014-11-28	2014-12-11	2014-11-28	19	MACENTA	Yes	ETU	Gueckedou 1	3	Oct - Dec 2014	FALSE
Guinea	confirmed	Alive	2014-11-08	2014-11-08	2014-11-16	2014-11-28	2014-11-15	56	KOUROUSSA	Yes	ETU	Gueckedou 1	7	Oct - Dec 2014	FALSE
Guinea	confirmed	Dead	2015-07-01	2015-07-01	2015-07-06	2015-07-06	NA	40	CONAKRY	No	Not Hospitalised	NA	NA	Jul - Sep 2015	TRUE
Guinea	confirmed	Alive	2015-02-21	2015-02-21	2015-02-25	2015-03-04	2015-02-25	22	CONAKRY	Yes	ETU	Conakry 2	4	Jan - Mar 2015	FALSE
Guinea	confirmed	Dead	2014-09-02	2014-09-02	2014-09-08	2014-09-08	NA	NA	N'ZEREKORE	NA	Hospitalisation Unknown	NA	NA	Jul - Sep 2014	TRUE
Guinea	probable	Dead	2014-10-12	2014-10-12	2014-10-21	2014-10-23	NA	30	N'ZEREKORE	NA	Hospitalisation Unknown	NA	NA	Oct - Dec 2014	FALSE
Guinea	probable	Dead	2014-05-03	2014-05-03	2014-05-22	2014-05-22	NA	67	BOFFA	NA	Hospitalisation Unknown	NA	NA	Apr - Jun 2014	TRUE
Guinea	confirmed	Alive	2015-05-18	2015-05-18	2015-05-22	2015-06-01	2015-05-22	15	DUBREKA	Yes	Health Centre	Coyah 1	4	Apr - Jun 2015	FALSE
Guinea	confirmed	Alive	2014-11-02	2014-11-02	2014-11-09	2014-11-25	2014-11-09	25	MACENTA	Yes	ETU	Macenta 2	7	Oct - Dec 2014	FALSE
Guinea	confirmed	Dead	2014-12-21	2014-12-21	2014-12-29	2014-12-29	NA	35	DUBREKA	No	Not Hospitalised	NA	NA	Oct - Dec 2014	TRUE
Guinea	probable	Dead	2014-04-26	2014-04-26	2014-04-29	2014-04-27	NA	5	GUECKEDOU	NA	Hospitalisation Unknown	NA	NA	Apr - Jun 2014	TRUE
Guinea	probable	Dead	2015-01-25	2015-01-25	2015-02-02	2015-02-02	NA	45	KINDIA	No	Not Hospitalised	NA	NA	Jan - Mar 2015	TRUE
Guinea	confirmed	Dead	2015-02-22	2015-02-22	2015-02-27	2015-02-27	NA	20	COYAH	No	Not Hospitalised	NA	NA	Jan - Mar 2015	TRUE
Guinea	confirmed	Dead	2015-05-07	2015-05-07	2015-05-12	2015-05-12	NA	NA	BOKE	No	Not Hospitalised	NA	NA	Apr - Jun 2015	TRUE
Guinea	confirmed	Dead	2014-10-31	2014-10-31	2014-11-07	2014-11-08	2014-11-07	30	KEROUANE	Yes	ETU	Gueckedou 1	7	Oct - Dec 2014	FALSE
Guinea	confirmed	Alive	2014-09-18	2014-09-18	2014-09-19	2014-10-02	2014-09-19	40	CONAKRY	Yes	ETU	Conakry 2	1	Jul - Sep 2014	FALSE
Guinea	confirmed	Dead	2014-09-13	2014-09-13	2014-09-19	2014-09-24	2014-09-19	30	MACENTA	Yes	ETU	Macenta 2	6	Jul - Sep 2014	FALSE
Guinea	confirmed	Alive	2014-11-30	2014-11-30	2014-12-01	2014-12-12	2014-12-01	29	KISSIDOUGO	Yes	ETU	Gueckedou 1	1	Oct - Dec 2014	FALSE
Guinea	confirmed	Dead	2015-03-21	2015-03-21	2015-03-25	2015-03-29	2015-03-25	68	BOFFA	Yes	ETU	Conakry 2	4	Jan - Mar 2015	FALSE
Guinea	confirmed	Alive	2014-08-19	2014-08-19	2014-08-21	2014-09-11	2014-08-21	57	DUBREKA	Yes	ETU	Conakry 2	2	Jul - Sep 2014	FALSE
Guinea	probable	Dead	2014-07-06	2014-07-06	2014-07-30	2014-07-30	NA	70	GUECKEDOU	NA	Hospitalisation Unknown	NA	NA	Jul - Sep 2014	TRUE
Guinea	confirmed	Dead	2014-04-22	2014-04-22	2014-04-25	2014-04-26	2014-04-25	45	GUECKEDOU	Yes	ETU	Gueckedou 1	3	Apr - Jun 2014	FALSE
Guinea	confirmed	Dead	2014-10-09	2014-10-09	2014-10-13	2014-10-21	2014-10-14	80	KEROUANE	Yes	ETU	Gueckedou 1	5	Oct - Dec 2014	FALSE
Guinea	confirmed	Alive	2014-11-19	2014-11-19	2014-11-29	2014-12-14	2014-11-29	60	COYAH	Yes	ETU	Conakry 2	10	Oct - Dec 2014	FALSE
Guinea	confirmed	Dead	2015-02-17	2015-02-17	2015-02-19	2015-02-25	2015-02-19	6	FORECARIAH	Yes	Health Centre	Coyah 1	2	Jan - Mar 2015	FALSE
Guinea	confirmed	Dead	2014-11-10	2014-11-10	2014-11-15	2014-11-22	2014-11-15	30	KEROUANE	Yes	ETU	Gueckedou 1	5	Oct - Dec 2014	FALSE
Guinea	confirmed	Dead	2015-02-27	2015-02-27	2015-03-02	2015-03-02	NA	56	FORECARIAH	No	Not Hospitalised	NA	NA	Jan - Mar 2015	TRUE
Guinea	confirmed	Alive	2014-08-12	2014-08-12	2014-08-18	2014-09-02	2014-08-18	27	MACENTA	Yes	ETU	Gueckedou 1	6	Jul - Sep 2014	FALSE
Guinea	confirmed	Dead	2014-10-14	2014-10-14	2014-10-21	2014-10-24	NA	45	KEROUANE	Yes	Unknown TC Type	NA	NA	Oct - Dec 2014	FALSE
Guinea	probable	Dead	2014-06-19	2014-06-19	2014-07-03	2014-07-14	NA	30	GUECKEDOU	No	Not Hospitalised	NA	NA	Apr - Jun 2014	FALSE
Guinea	confirmed	Alive	2014-11-05	2014-11-05	2014-11-06	NA	2014-11-07	70	BEYLA	Yes	ETU	Gueckedou 1	2	Oct - Dec 2014	FALSE
Guinea	probable	Dead	2014-02-07	2014-02-07	2014-02-17	2014-02-17	NA	70	GUECKEDOU	NA	Hospitalisation Unknown	NA	NA	Jan - Mar 2014	TRUE
Guinea	confirmed	Dead	2015-02-24	2015-02-24	2015-03-05	2015-03-05	NA	56	CONAKRY	No	Not Hospitalised	NA	NA	Jan - Mar 2015	TRUE
Guinea	confirmed	Alive	2014-10-09	2014-10-09	2014-10-25	2014-11-08	2014-10-25	26	N'ZEREKORE	Yes	ETU	Gueckedou 1	16	Oct - Dec 2014	FALSE
Guinea	confirmed	Dead	2015-01-25	2015-01-25	2015-01-29	2015-02-04	2015-01-29	35	KINDIA	Yes	Health Centre	Coyah 1	4	Jan - Mar 2015	FALSE
Guinea	confirmed	Dead	2015-03-23	2015-03-23	2015-03-24	2015-04-01	2015-03-24	38	CONAKRY	Yes	ETU	Conakry 2	1	Jan - Mar 2015	FALSE
Guinea	confirmed	Alive	2015-03-03	2015-03-03	2015-03-07	2015-03-21	NA	18	CONAKRY	Yes	Unknown TC Type	NA	NA	Jan - Mar 2015	FALSE
Guinea	confirmed	Dead	2014-09-12	2014-09-12	2014-09-20	2014-09-22	2014-09-20	43	MACENTA	Yes	ETU	Macenta 2	8	Jul - Sep 2014	FALSE
Guinea	confirmed	Dead	2014-10-28	2014-10-28	2014-11-02	2014-11-03	NA	25	MACENTA	Yes	Unknown TC Type	NA	NA	Oct - Dec 2014	FALSE
Guinea	confirmed	Dead	2014-10-01	2014-10-01	2014-10-06	2014-10-09	2014-10-06	50	COYAH	Yes	ETU	Conakry 2	5	Oct - Dec 2014	FALSE
Guinea	confirmed	Alive	2014-09-22	2014-09-22	2014-09-23	2014-10-04	2014-09-23	30	CONAKRY	Yes	ETU	Conakry 2	1	Jul - Sep 2014	FALSE
Guinea	probable	Dead	2014-11-24	2014-11-24	2014-12-01	2014-12-01	NA	35	LOLA	No	Not Hospitalised	NA	NA	Oct - Dec 2014	TRUE
Guinea	confirmed	Alive	2014-05-21	2014-05-21	2014-05-25	2014-06-10	2014-05-25	33	MACENTA	Yes	ETU	Gueckedou 1	4	Apr - Jun 2014	FALSE
Guinea	confirmed	Dead	2014-09-05	2014-09-05	2014-09-15	2014-09-18	2014-09-15	8	MACENTA	Yes	ETU	Macenta 2	10	Jul - Sep 2014	FALSE
Guinea	confirmed	Dead	2014-09-25	2014-09-25	2014-09-30	2014-10-03	2014-09-29	59	MACENTA	Yes	ETU	Gueckedou 1	4	Jul - Sep 2014	FALSE
Guinea	confirmed	Dead	2014-11-16	2014-11-16	2014-11-22	2014-11-28	2014-11-22	30	LOLA	Yes	ETU	Gueckedou 1	6	Oct - Dec 2014	FALSE
Guinea	confirmed	Dead	2015-01-07	2015-01-07	2015-01-08	2015-01-12	2015-01-08	54	CONAKRY	Yes	ETU	Conakry 2	1	Jan - Mar 2015	FALSE
Guinea	confirmed	Alive	2015-06-26	2015-06-26	2015-06-29	2015-07-13	2015-06-29	50	FORECARIAH	Yes	Unknown TC Type	Forecariah 1	3	Apr - Jun 2015	FALSE
Guinea	confirmed	Dead	2014-11-27	2014-11-27	2014-12-03	2014-12-13	2014-12-03	34	DUBREKA	Yes	ETU	Conakry 2	6	Oct - Dec 2014	FALSE
Guinea	confirmed	Dead	2014-11-28	2014-11-28	2014-12-02	2014-12-14	2014-12-02	60	N'ZEREKORE	Yes	ETU	N'zerekore 1	4	Oct - Dec 2014	FALSE
Guinea	confirmed	Alive	2014-09-11	2014-09-11	2014-09-16	2014-09-30	2014-09-16	18	MACENTA	Yes	ETU	Macenta 2	5	Jul - Sep 2014	FALSE
Guinea	confirmed	Dead	2014-08-11	2014-08-11	2014-08-16	NA	NA	22	MACENTA	NA	Hospitalisation Unknown	NA	NA	Jul - Sep 2014	FALSE
Guinea	confirmed	Dead	2014-11-08	2014-11-08	2014-11-13	2014-11-21	NA	40	MACENTA	Yes	Unknown TC Type	NA	NA	Oct - Dec 2014	FALSE
Guinea	confirmed	Dead	2015-03-21	2015-03-21	2015-03-22	2015-03-27	2015-03-22	4	COYAH	Yes	Health Centre	Coyah 1	1	Jan - Mar 2015	FALSE
Guinea	probable	Dead	2014-09-01	2014-09-01	2014-09-13	NA	NA	30	N'ZEREKORE	NA	Hospitalisation Unknown	NA	NA	Jul - Sep 2014	FALSE
Guinea	probable	Dead	2014-02-24	2014-02-24	2014-03-07	2014-03-07	NA	39	KISSIDOUGO	Yes	Unknown TC Type	NA	NA	Jan - Mar 2014	TRUE
Guinea	confirmed	Alive	2014-12-13	2014-12-13	2014-12-19	2014-12-30	2014-12-19	20	KISSIDOUGO	Yes	ETU	Macenta 2	6	Oct - Dec 2014	FALSE
Guinea	confirmed	Alive	2014-10-03	2014-10-03	2014-10-05	2014-10-17	2014-10-05	55	LOLA	Yes	ETU	Macenta 2	2	Oct - Dec 2014	FALSE
Guinea	confirmed	Alive	2014-07-28	2014-07-28	2014-07-29	2014-08-11	2014-07-28	29	SIGUIRI	Yes	Health Centre	Siguiri 1	0	Jul - Sep 2014	FALSE
Guinea	confirmed	Dead	2014-11-12	2014-11-12	2014-11-22	2014-12-05	2014-11-22	27	LOLA	Yes	ETU	Gueckedou 1	10	Oct - Dec 2014	FALSE
Guinea	confirmed	Alive	2014-09-01	2014-09-01	2014-09-06	2014-12-05	2014-09-07	30	MACENTA	Yes	ETU	Macenta 2	6	Jul - Sep 2014	FALSE
Guinea	confirmed	Alive	2014-09-29	2014-09-29	2014-09-30	2014-12-02	2014-09-30	24	CONAKRY	Yes	ETU	Conakry 2	1	Jul - Sep 2014	FALSE
Guinea	confirmed	Dead	2014-11-03	2014-11-03	2014-11-12	2014-11-17	2014-11-12	30	SIGUIRI	Yes	ETU	Gueckedou 1	9	Oct - Dec 2014	FALSE
Guinea	probable	Dead	2014-01-06	2014-01-06	2014-01-24	2014-01-24	NA	26	GUECKEDOU	No	Not Hospitalised	NA	NA	Jan - Mar 2014	TRUE
Guinea	probable	Dead	2014-12-06	2014-12-06	2014-12-10	2014-12-10	NA	37	DUBREKA	NA	Hospitalisation Unknown	NA	NA	Oct - Dec 2014	TRUE
Guinea	confirmed	Alive	2014-08-12	2014-08-12	2014-08-19	2014-09-04	2014-08-19	35	GUECKEDOU	Yes	ETU	Gueckedou 1	7	Jul - Sep 2014	FALSE
Guinea	confirmed	Alive	2014-08-27	2014-08-27	2014-09-03	2014-09-16	2014-09-03	25	MACENTA	Yes	ETU	Gueckedou 1	7	Jul - Sep 2014	FALSE
Guinea	probable	Dead	2014-09-22	2014-09-22	2014-09-27	2014-10-02	2014-09-27	5	MACENTA	Yes	ETU	Gueckedou 1	5	Jul - Sep 2014	FALSE
Guinea	confirmed	Alive	2014-09-11	2014-09-11	2014-09-18	2014-09-30	2014-09-18	31	MACENTA	Yes	ETU	Gueckedou 1	7	Jul - Sep 2014	FALSE
Guinea	confirmed	Dead	2014-06-08	2014-06-08	2014-06-11	2014-06-13	2014-06-11	60	GUECKEDOU	Yes	ETU	Gueckedou 1	3	Apr - Jun 2014	FALSE
Guinea	confirmed	Dead	2015-03-05	2015-03-05	2015-03-09	2015-03-09	NA	37	FORECARIAH	No	Not Hospitalised	NA	NA	Jan - Mar 2015	TRUE
Guinea	probable	Dead	2014-12-06	2014-12-06	2014-12-21	2014-12-22	NA	89	MACENTA	No	Not Hospitalised	NA	NA	Oct - Dec 2014	FALSE
Guinea	probable	Dead	2015-06-05	2015-06-05	2015-06-15	2015-06-15	NA	22	FORECARIAH	No	Not Hospitalised	NA	NA	Apr - Jun 2015	TRUE
Guinea	confirmed	Dead	2015-01-22	2015-01-22	2015-01-28	2015-01-30	2015-01-28	45	KINDIA	Yes	ETU	Conakry 2	6	Jan - Mar 2015	FALSE
Guinea	confirmed	Dead	2014-11-16	2014-11-16	2014-11-20	2014-11-24	2014-11-20	54	COYAH	Yes	ETU	Conakry 2	4	Oct - Dec 2014	FALSE
Guinea	confirmed	Dead	2014-09-29	2014-09-29	2014-10-02	2014-10-08	2014-10-02	44	MACENTA	Yes	ETU	Gueckedou 1	3	Jul - Sep 2014	FALSE
Guinea	confirmed	Alive	2015-03-01	2015-03-01	2015-03-05	2015-03-20	NA	33	KINDIA	Yes	Unknown TC Type	NA	NA	Jan - Mar 2015	FALSE
Guinea	probable	Dead	2015-03-23	2015-03-23	2015-04-04	NA	NA	30	FRIA	No	Not Hospitalised	NA	NA	Jan - Mar 2015	FALSE
Guinea	confirmed	Dead	2015-04-19	2015-04-19	2015-04-24	2015-04-24	NA	36	FORECARIAH	No	Not Hospitalised	NA	NA	Apr - Jun 2015	TRUE
Guinea	confirmed	Dead	2014-11-28	2014-11-28	2014-12-04	2014-12-11	2014-12-04	50	MACENTA	Yes	ETU	Macenta 2	6	Oct - Dec 2014	FALSE
Guinea	confirmed	Dead	2014-09-26	2014-09-26	2014-10-02	2014-10-02	NA	4	MACENTA	Yes	Unknown TC Type	NA	NA	Jul - Sep 2014	TRUE
Guinea	confirmed	Alive	2015-01-16	2015-01-16	2015-01-31	2015-02-10	2015-01-31	35	FORECARIAH	Yes	Health Centre	Coyah 1	15	Jan - Mar 2015	FALSE
Guinea	probable	Dead	2014-10-27	2014-10-27	2014-12-07	2014-11-01	NA	30	KINDIA	No	Not Hospitalised	NA	NA	Oct - Dec 2014	TRUE
Guinea	confirmed	Dead	2014-08-31	2014-08-31	2014-09-03	2014-09-11	2014-09-02	16	MACENTA	Yes	ETU	Gueckedou 1	2	Jul - Sep 2014	FALSE
Guinea	probable	Dead	2014-12-28	2014-12-28	2015-01-01	2015-01-01	NA	45	BOFFA	No	Not Hospitalised	NA	NA	Oct - Dec 2014	TRUE
Guinea	confirmed	Dead	2015-01-28	2015-01-28	2015-02-15	2015-02-15	NA	73	DUBREKA	No	Not Hospitalised	NA	NA	Jan - Mar 2015	TRUE
Guinea	confirmed	Alive	2014-09-12	2014-09-12	2014-09-18	2014-09-29	2014-09-18	27	MACENTA	Yes	ETU	Gueckedou 1	6	Jul - Sep 2014	FALSE
Guinea	confirmed	Dead	2014-10-19	2014-10-19	2014-10-19	2014-10-22	2014-10-19	50	N'ZEREKORE	Yes	ETU	Gueckedou 1	0	Oct - Dec 2014	FALSE
Guinea	confirmed	Dead	2014-10-04	2014-10-04	2014-10-08	2014-10-24	2014-10-08	37	LOLA	Yes	ETU	Gueckedou 1	4	Oct - Dec 2014	FALSE
Guinea	confirmed	Dead	2015-05-31	2015-05-31	2015-06-04	2015-06-04	NA	28	BOKE	No	Not Hospitalised	NA	NA	Apr - Jun 2015	TRUE
Guinea	confirmed	Alive	2014-11-18	2014-11-18	2014-11-25	2014-12-04	2014-11-25	5	COYAH	Yes	ETU	Conakry 2	7	Oct - Dec 2014	FALSE
Guinea	confirmed	Dead	2014-10-08	2014-10-08	2014-10-08	2014-10-08	NA	70	MACENTA	NA	Hospitalisation Unknown	NA	NA	Oct - Dec 2014	TRUE
Guinea	confirmed	Alive	2014-12-26	2014-12-26	2014-12-29	2015-01-16	2014-12-29	18	KISSIDOUGO	Yes	ETU	Gueckedou 1	3	Oct - Dec 2014	FALSE
Guinea	confirmed	Dead	2014-06-18	2014-06-18	2014-06-20	2014-06-21	NA	4	GUECKEDOU	No	Not Hospitalised	NA	NA	Apr - Jun 2014	FALSE
Guinea	confirmed	Dead	2014-12-30	2014-12-30	2015-01-04	2015-01-04	NA	28	LOLA	No	Not Hospitalised	NA	NA	Oct - Dec 2014	TRUE
Guinea	probable	Dead	2014-06-01	2014-06-01	2014-06-03	NA	NA	45	DUBREKA	NA	Hospitalisation Unknown	NA	NA	Apr - Jun 2014	FALSE
Guinea	probable	Dead	2014-05-18	2014-05-18	2014-05-26	2014-05-26	NA	30	GUECKEDOU	No	Not Hospitalised	NA	NA	Apr - Jun 2014	TRUE
Guinea	confirmed	Dead	2014-10-27	2014-10-27	2014-10-31	2014-11-04	2014-10-31	50	MACENTA	Yes	ETU	Gueckedou 1	4	Oct - Dec 2014	FALSE
Guinea	confirmed	Dead	2014-12-23	2014-12-23	2014-12-25	NA	2014-12-25	35	TELIMELE	Yes	ETU	Conakry 2	2	Oct - Dec 2014	FALSE
Guinea	confirmed	Alive	2014-10-29	2014-10-29	2014-11-01	2014-11-18	2014-11-01	27	CONAKRY	Yes	ETU	Conakry 2	3	Oct - Dec 2014	FALSE
Guinea	confirmed	Alive	2014-10-27	2014-10-27	2014-11-02	2014-11-08	2014-11-02	40	MACENTA	Yes	ETU	Gueckedou 1	6	Oct - Dec 2014	FALSE
Guinea	confirmed	Dead	2014-10-07	2014-10-07	2014-10-15	2014-10-22	NA	5	LOLA	Yes	Unknown TC Type	NA	NA	Oct - Dec 2014	FALSE
Guinea	confirmed	Dead	2014-10-21	2014-10-21	2014-10-24	2014-10-25	NA	35	MACENTA	NA	Hospitalisation Unknown	NA	NA	Oct - Dec 2014	FALSE
Guinea	confirmed	Dead	2015-01-31	2015-01-31	2015-02-06	2015-02-10	2015-02-06	20	CONAKRY	Yes	Health Centre	Coyah 1	6	Jan - Mar 2015	FALSE
Guinea	confirmed	Dead	2014-11-25	2014-11-25	2014-11-30	2014-12-02	2014-11-30	55	FARANAH	Yes	ETU	Gueckedou 1	5	Oct - Dec 2014	FALSE
Guinea	confirmed	Dead	2015-07-10	2015-07-10	2015-07-16	2015-07-21	2015-07-16	28	CONAKRY	Yes	Unknown TC Type	Conakry 1	6	Jul - Sep 2015	FALSE
Guinea	confirmed	Dead	2015-08-21	2015-08-21	2015-08-23	2015-08-30	2015-08-23	52	CONAKRY	Yes	Unknown TC Type	Conakry 1	2	Jul - Sep 2015	FALSE
Guinea	confirmed	Dead	2014-06-10	2014-06-10	2014-06-16	2014-06-20	2014-06-16	2	GUECKEDOU	Yes	ETU	Gueckedou 1	6	Apr - Jun 2014	FALSE
Guinea	confirmed	Alive	2014-11-25	2014-11-25	2014-11-30	2014-12-11	2014-11-30	40	MACENTA	Yes	ETU	Macenta 2	5	Oct - Dec 2014	FALSE
Guinea	confirmed	Dead	2014-08-27	2014-08-27	2014-09-05	2014-09-14	2014-09-04	38	MACENTA	Yes	ETU	Gueckedou 1	8	Jul - Sep 2014	FALSE
Guinea	confirmed	Alive	2014-08-25	2014-08-25	2014-08-31	2014-09-15	2014-08-31	32	KEROUANE	Yes	ETU	Gueckedou 1	6	Jul - Sep 2014	FALSE
Guinea	confirmed	Alive	2014-11-16	2014-11-16	2014-11-17	2014-12-02	2014-11-17	38	N'ZEREKORE	Yes	ETU	Gueckedou 1	1	Oct - Dec 2014	FALSE
Guinea	confirmed	Dead	2014-11-20	2014-11-20	2014-11-25	2014-12-13	2014-11-25	16	KANKAN	Yes	Hospital	Kerouane 1	5	Oct - Dec 2014	FALSE
Guinea	confirmed	Dead	2015-03-04	2015-03-04	2015-03-10	2015-03-10	NA	2	CONAKRY	No	Not Hospitalised	NA	NA	Jan - Mar 2015	TRUE
Guinea	confirmed	Dead	2014-10-22	2014-10-22	2014-10-25	2014-10-29	2014-10-25	14	COYAH	Yes	ETU	Conakry 2	3	Oct - Dec 2014	FALSE
Guinea	confirmed	Dead	2014-11-28	2014-11-28	2014-12-01	2014-12-16	2014-12-01	53	MACENTA	Yes	ETU	Macenta 2	3	Oct - Dec 2014	FALSE
Guinea	confirmed	Alive	2014-11-09	2014-11-09	2014-11-11	2014-11-26	2014-11-11	11	COYAH	Yes	ETU	Conakry 2	2	Oct - Dec 2014	FALSE
Guinea	confirmed	Alive	2015-04-10	2015-04-10	2015-04-11	2015-04-25	2015-04-11	35	FORECARIAH	Yes	Health Centre	Coyah 1	1	Apr - Jun 2015	FALSE
Guinea	confirmed	Alive	2015-03-11	2015-03-11	2015-03-14	2015-03-25	2015-03-14	0	CONAKRY	Yes	ETU	Conakry 2	3	Jan - Mar 2015	FALSE
Guinea	confirmed	Alive	2014-10-24	2014-10-24	2014-11-02	2014-11-15	2014-11-02	3	KEROUANE	Yes	ETU	Gueckedou 1	9	Oct - Dec 2014	FALSE
Guinea	confirmed	Dead	2014-11-02	2014-11-02	2014-11-05	2014-11-08	2014-11-05	65	KEROUANE	Yes	ETU	Gueckedou 1	3	Oct - Dec 2014	FALSE
Guinea	probable	Dead	2014-11-01	2014-11-01	2014-11-18	NA	NA	65	FARANAH	NA	Hospitalisation Unknown	NA	NA	Oct - Dec 2014	FALSE
Guinea	probable	Dead	NA	2014-11-28	2014-12-06	2014-12-25	2014-12-02	20	MACENTA	Yes	Health Centre	Macenta 1	NA	Oct - Dec 2014	FALSE
Guinea	confirmed	Dead	2015-01-25	2015-01-25	2015-01-31	2015-02-04	2015-01-31	16	LOLA	Yes	ETU	N'zerekore 1	6	Jan - Mar 2015	FALSE
Guinea	confirmed	Alive	2014-09-16	2014-09-16	2014-09-20	2014-09-27	2014-09-20	31	MACENTA	Yes	ETU	Gueckedou 1	4	Jul - Sep 2014	FALSE
Guinea	probable	Dead	2014-11-09	2014-11-09	2014-12-13	NA	NA	44	DUBREKA	NA	Hospitalisation Unknown	NA	NA	Oct - Dec 2014	FALSE
Guinea	confirmed	Alive	2014-11-18	2014-11-18	2014-11-21	2014-12-03	2014-11-21	20	DUBREKA	Yes	ETU	Conakry 2	3	Oct - Dec 2014	FALSE
Guinea	confirmed	Dead	2015-03-23	2015-03-23	2015-03-24	2015-04-01	NA	50	FORECARIAH	Yes	Health Centre	Coyah 1	NA	Jan - Mar 2015	FALSE
Guinea	confirmed	Dead	2014-10-15	2014-10-15	2014-10-20	2014-10-21	NA	2	FORECARIAH	NA	Hospitalisation Unknown	NA	NA	Oct - Dec 2014	FALSE
Guinea	confirmed	Alive	2014-09-29	2014-09-29	2014-10-09	2014-10-27	2014-10-08	44	BOKE	Yes	ETU	Conakry 2	9	Jul - Sep 2014	FALSE
Guinea	confirmed	Dead	2014-08-20	2014-08-20	2014-08-22	2014-08-29	2014-08-22	47	MACENTA	Yes	ETU	Gueckedou 1	2	Jul - Sep 2014	FALSE
Guinea	confirmed	Dead	2015-03-10	2015-03-10	2015-03-12	2015-03-18	2015-03-12	35	COYAH	Yes	Health Centre	Coyah 1	2	Jan - Mar 2015	FALSE
Guinea	confirmed	Alive	2014-11-13	2014-11-13	2014-11-18	2014-11-29	2014-11-18	17	FARANAH	Yes	ETU	Gueckedou 1	5	Oct - Dec 2014	FALSE
Guinea	confirmed	Dead	2014-12-19	2014-12-19	2014-12-24	2014-12-24	NA	52	KINDIA	No	Not Hospitalised	NA	NA	Oct - Dec 2014	TRUE
Guinea	probable	Dead	2014-05-01	2014-05-01	2014-05-26	2014-05-26	NA	36	MACENTA	No	Not Hospitalised	NA	NA	Apr - Jun 2014	TRUE
Guinea	confirmed	Dead	2014-12-27	2014-12-27	2014-12-29	2015-01-01	2014-12-29	60	KISSIDOUGO	Yes	ETU	Gueckedou 1	2	Oct - Dec 2014	FALSE
Guinea	confirmed	Alive	2014-07-18	2014-07-18	2014-07-24	2014-07-27	2014-07-24	42	GUECKEDOU	Yes	ETU	Gueckedou 1	6	Jul - Sep 2014	FALSE
Guinea	confirmed	Dead	2014-12-17	2014-12-17	2014-12-18	2014-12-22	2014-12-17	30	MACENTA	Yes	ETU	Macenta 2	0	Oct - Dec 2014	FALSE
Guinea	confirmed	Alive	2015-01-24	2015-01-24	2015-01-28	2015-02-13	2015-01-28	35	FORECARIAH	Yes	Health Centre	Coyah 1	4	Jan - Mar 2015	FALSE
Guinea	confirmed	Dead	2015-01-23	2015-01-23	2015-01-28	2015-01-28	NA	32	CONAKRY	NA	Hospitalisation Unknown	NA	NA	Jan - Mar 2015	TRUE
Guinea	confirmed	Dead	2014-04-10	2014-04-10	2014-04-15	2014-04-19	2014-04-15	45	CONAKRY	Yes	ETU	Conakry 2	5	Apr - Jun 2014	FALSE
Guinea	probable	Dead	2014-03-25	2014-03-25	2014-03-28	NA	NA	52	MACENTA	Yes	Unknown TC Type	NA	NA	Jan - Mar 2014	FALSE
Guinea	confirmed	Alive	2014-06-16	2014-06-16	2014-06-22	2014-07-03	2014-06-22	15	GUECKEDOU	Yes	ETU	Gueckedou 1	6	Apr - Jun 2014	FALSE
Guinea	confirmed	Dead	2014-03-30	2014-03-30	2014-03-31	2014-04-05	2014-03-31	50	GUECKEDOU	Yes	ETU	Gueckedou 1	1	Jan - Mar 2014	FALSE
Guinea	confirmed	Dead	2014-08-30	2014-08-30	2014-09-09	2014-09-15	2014-09-09	55	MACENTA	Yes	ETU	Gueckedou 1	10	Jul - Sep 2014	FALSE
Guinea	confirmed	Alive	2015-02-11	2015-02-11	2015-02-15	2015-02-25	2015-02-15	28	FORECARIAH	Yes	Health Centre	Coyah 1	4	Jan - Mar 2015	FALSE
Guinea	confirmed	Dead	2014-10-04	2014-10-04	2014-10-08	2014-10-23	2014-10-08	60	MACENTA	Yes	ETU	Macenta 2	4	Oct - Dec 2014	FALSE
Guinea	confirmed	Dead	2014-10-06	2014-10-06	2014-10-08	2014-10-08	2014-10-08	42	MACENTA	Yes	ETU	Macenta 2	2	Oct - Dec 2014	TRUE
Guinea	confirmed	Alive	2014-08-17	2014-08-17	2014-08-21	2014-09-01	2014-08-21	40	MACENTA	Yes	ETU	Gueckedou 1	4	Jul - Sep 2014	FALSE
Guinea	confirmed	Dead	2015-02-01	2015-02-01	2015-02-06	2015-02-06	NA	65	DUBREKA	No	Not Hospitalised	NA	NA	Jan - Mar 2015	TRUE
Guinea	confirmed	Alive	2014-11-25	2014-11-25	2014-11-30	2014-12-18	2014-11-30	15	DUBREKA	Yes	ETU	Conakry 2	5	Oct - Dec 2014	FALSE
Guinea	confirmed	Dead	2014-03-08	2014-03-08	2014-03-12	2014-03-18	NA	20	GUECKEDOU	NA	Hospitalisation Unknown	NA	NA	Jan - Mar 2014	FALSE
Guinea	probable	Dead	2015-02-03	2015-02-03	2015-02-09	2015-02-09	NA	65	LOLA	No	Not Hospitalised	NA	NA	Jan - Mar 2015	TRUE
Guinea	probable	Dead	2014-01-20	2014-01-20	2014-01-20	NA	NA	35	GUECKEDOU	Yes	Unknown TC Type	NA	NA	Jan - Mar 2014	FALSE
Guinea	probable	Dead	2014-11-01	2014-11-01	2014-11-02	2014-12-25	NA	40	MACENTA	No	Not Hospitalised	NA	NA	Oct - Dec 2014	FALSE
Guinea	confirmed	Dead	2014-11-20	2014-11-20	2014-11-23	2014-11-26	2014-11-23	30	COYAH	Yes	ETU	Conakry 2	3	Oct - Dec 2014	FALSE
Guinea	confirmed	Dead	2014-11-04	2014-11-04	2014-11-07	2014-11-10	2014-11-07	25	FARANAH	Yes	ETU	Gueckedou 1	3	Oct - Dec 2014	FALSE
Guinea	confirmed	Alive	2014-08-28	2014-08-28	2014-08-28	2014-09-05	2014-08-28	18	DUBREKA	Yes	ETU	Conakry 2	0	Jul - Sep 2014	FALSE
Guinea	confirmed	Dead	2015-03-19	2015-03-19	2015-03-21	2015-03-27	2015-03-24	62	FORECARIAH	Yes	ETU	Conakry 2	5	Jan - Mar 2015	FALSE
Guinea	confirmed	Dead	2014-09-28	2014-09-28	2014-10-03	2014-12-04	2014-10-03	25	MACENTA	Yes	ETU	Macenta 2	5	Jul - Sep 2014	FALSE
Guinea	confirmed	Dead	2014-10-12	2014-10-12	2014-10-17	2014-10-21	2014-10-17	66	CONAKRY	Yes	ETU	Conakry 2	5	Oct - Dec 2014	FALSE
Guinea	confirmed	Alive	2014-03-29	2014-03-29	2014-04-02	2014-04-21	2014-04-02	62	MACENTA	Yes	ETU	Macenta 2	4	Jan - Mar 2014	FALSE
Guinea	confirmed	Dead	2015-03-24	2015-03-24	2015-03-25	2015-04-01	2015-03-25	25	DUBREKA	Yes	Health Centre	Coyah 1	1	Jan - Mar 2015	FALSE
Guinea	probable	Dead	2014-10-18	2014-10-18	2014-10-23	2014-10-23	2014-10-23	40	KEROUANE	Yes	ETU	Gueckedou 1	5	Oct - Dec 2014	TRUE
Guinea	confirmed	Dead	2014-11-17	2014-11-17	2014-11-23	2014-11-24	NA	32	SIGUIRI	Yes	Unknown TC Type	NA	NA	Oct - Dec 2014	FALSE
Guinea	confirmed	Alive	2014-08-20	2014-08-20	2014-08-22	2014-08-29	2014-08-22	10	CONAKRY	Yes	ETU	Conakry 2	2	Jul - Sep 2014	FALSE
Guinea	confirmed	Dead	2014-10-28	2014-10-28	2014-11-06	2014-11-08	2014-11-06	54	COYAH	Yes	ETU	Conakry 2	9	Oct - Dec 2014	FALSE
Guinea	confirmed	Dead	2014-10-16	2014-10-16	2014-10-21	2014-10-25	NA	26	N'ZEREKORE	NA	Hospitalisation Unknown	NA	NA	Oct - Dec 2014	FALSE
Guinea	confirmed	Dead	2014-09-05	2014-09-05	2014-09-26	2014-09-26	NA	65	MACENTA	NA	Hospitalisation Unknown	NA	NA	Jul - Sep 2014	TRUE
Guinea	confirmed	Alive	2014-11-21	2014-11-21	2014-11-25	2014-12-05	2014-11-23	50	KANKAN	Yes	ETU	Gueckedou 1	2	Oct - Dec 2014	FALSE
Guinea	confirmed	Dead	2014-10-25	2014-10-25	2014-10-26	2014-11-03	2014-10-26	7	MACENTA	Yes	ETU	Gueckedou 1	1	Oct - Dec 2014	FALSE
Guinea	confirmed	Dead	2014-03-28	2014-03-28	2014-04-04	2014-04-05	NA	35	CONAKRY	Yes	Unknown TC Type	NA	NA	Jan - Mar 2014	FALSE
Guinea	probable	Dead	2014-08-19	2014-08-19	2014-09-13	2014-09-13	NA	17	N'ZEREKORE	NA	Hospitalisation Unknown	NA	NA	Jul - Sep 2014	TRUE
Guinea	confirmed	Dead	2015-02-19	2015-02-19	2015-02-20	2015-02-20	2015-02-20	28	FORECARIAH	Yes	ETU	Conakry 2	1	Jan - Mar 2015	TRUE
Guinea	confirmed	Dead	2014-10-06	2014-10-06	2014-10-08	2014-10-09	2014-10-08	60	MACENTA	Yes	ETU	Macenta 2	2	Oct - Dec 2014	FALSE
Guinea	confirmed	Alive	2015-03-04	2015-03-04	2015-03-06	2015-03-15	2015-03-06	43	CONAKRY	Yes	ETU	Conakry 2	2	Jan - Mar 2015	FALSE
Guinea	confirmed	Alive	2014-12-29	2014-12-29	2015-01-02	2015-01-09	2015-01-02	20	CONAKRY	Yes	ETU	Conakry 2	4	Oct - Dec 2014	FALSE
Guinea	confirmed	Alive	2015-01-06	2015-01-06	2015-01-10	2015-01-22	2015-01-10	36	DUBREKA	Yes	Health Centre	Coyah 1	4	Jan - Mar 2015	FALSE
Guinea	confirmed	Alive	2014-12-04	2014-12-04	2014-12-06	2014-12-22	2014-12-06	28	CONAKRY	Yes	ETU	Conakry 2	2	Oct - Dec 2014	FALSE
Guinea	confirmed	Dead	2015-03-12	2015-03-12	2015-03-15	2015-03-15	NA	55	FORECARIAH	No	Not Hospitalised	NA	NA	Jan - Mar 2015	TRUE
Guinea	confirmed	Alive	2014-10-21	2014-10-21	2014-10-27	2014-11-06	NA	49	KEROUANE	Yes	Unknown TC Type	NA	NA	Oct - Dec 2014	FALSE
Guinea	confirmed	Dead	2015-03-26	2015-03-26	2015-03-28	2015-03-28	NA	50	FORECARIAH	No	Not Hospitalised	NA	NA	Jan - Mar 2015	TRUE
Guinea	confirmed	Alive	2015-01-03	2015-01-03	2015-01-05	2015-01-21	2015-01-05	14	CONAKRY	Yes	ETU	Conakry 2	2	Jan - Mar 2015	FALSE
Guinea	confirmed	Dead	2015-01-30	2015-01-30	2015-02-04	2015-02-04	NA	20	DUBREKA	No	Not Hospitalised	NA	NA	Jan - Mar 2015	TRUE
Guinea	probable	Dead	2014-03-15	2014-03-15	2014-03-15	NA	NA	72	GUECKEDOU	NA	Hospitalisation Unknown	NA	NA	Jan - Mar 2014	FALSE
Guinea	confirmed	Dead	2015-01-15	2015-01-15	2015-01-21	2015-01-21	NA	70	FORECARIAH	NA	Hospitalisation Unknown	NA	NA	Jan - Mar 2015	TRUE
Guinea	confirmed	Dead	2015-07-27	2015-07-27	2015-08-03	2015-08-03	2015-08-02	18	CONAKRY	Yes	Unknown TC Type	Conakry 1	6	Jul - Sep 2015	TRUE
Guinea	confirmed	Dead	2015-05-10	2015-05-10	2015-05-12	2015-05-19	2015-05-12	25	DUBREKA	Yes	Health Centre	Coyah 1	2	Apr - Jun 2015	FALSE
Guinea	confirmed	Dead	2014-05-05	2014-05-05	2014-05-11	2014-05-15	2014-05-11	30	GUECKEDOU	Yes	ETU	Gueckedou 1	6	Apr - Jun 2014	FALSE
Guinea	confirmed	Dead	2014-12-26	2014-12-26	2015-01-02	2015-01-02	NA	40	DUBREKA	No	Not Hospitalised	NA	NA	Oct - Dec 2014	TRUE
Guinea	confirmed	Dead	2014-10-30	2014-10-30	2014-11-05	2014-11-09	NA	54	FARANAH	Yes	Unknown TC Type	NA	NA	Oct - Dec 2014	FALSE
Guinea	confirmed	Alive	2014-12-20	2014-12-20	2014-12-23	2014-12-28	2014-12-23	6	COYAH	Yes	Unknown TC Type	Forecariah 1	3	Oct - Dec 2014	FALSE
Guinea	confirmed	Dead	2014-11-13	2014-11-13	2014-11-18	2014-11-19	NA	56	N'ZEREKORE	NA	Hospitalisation Unknown	NA	NA	Oct - Dec 2014	FALSE
Guinea	confirmed	Dead	2014-09-20	2014-09-20	2014-09-28	NA	NA	30	CONAKRY	Yes	Unknown TC Type	NA	NA	Jul - Sep 2014	FALSE
Guinea	confirmed	Alive	2014-09-14	2014-09-14	2014-09-24	2014-10-03	2014-09-25	36	MACENTA	Yes	ETU	Gueckedou 1	11	Jul - Sep 2014	FALSE
Guinea	confirmed	Dead	2014-07-20	2014-07-20	2014-07-30	2014-07-30	NA	49	PITA	NA	Hospitalisation Unknown	NA	NA	Jul - Sep 2014	TRUE
Guinea	confirmed	Alive	2014-12-09	2014-12-09	2014-12-12	2014-12-29	2014-12-12	35	CONAKRY	Yes	ETU	Conakry 2	3	Oct - Dec 2014	FALSE
Guinea	confirmed	Alive	2014-11-28	2014-11-28	2014-12-04	2014-12-14	2014-12-03	55	MACENTA	Yes	ETU	Macenta 2	5	Oct - Dec 2014	FALSE
Guinea	probable	Dead	2014-07-07	2014-07-07	2014-07-24	2014-07-24	NA	16	GUECKEDOU	NA	Hospitalisation Unknown	NA	NA	Jul - Sep 2014	TRUE
Guinea	probable	Dead	2014-12-07	2014-12-07	2015-01-03	2015-01-03	NA	68	N'ZEREKORE	No	Not Hospitalised	NA	NA	Oct - Dec 2014	TRUE
Guinea	probable	Dead	2014-07-05	2014-07-05	2014-07-30	2014-07-30	NA	1	GUECKEDOU	NA	Hospitalisation Unknown	NA	NA	Jul - Sep 2014	TRUE
Guinea	confirmed	Alive	2015-03-08	2015-03-08	2015-03-12	2015-03-19	2015-03-12	22	CONAKRY	Yes	ETU	Conakry 2	4	Jan - Mar 2015	FALSE
Guinea	confirmed	Dead	2015-02-28	2015-02-28	2015-03-03	2015-03-05	2015-03-04	5	FORECARIAH	Yes	Health Centre	Coyah 1	4	Jan - Mar 2015	FALSE
Guinea	probable	Dead	2014-02-17	2014-02-17	2014-02-22	2014-02-25	NA	35	MACENTA	Yes	Unknown TC Type	NA	NA	Jan - Mar 2014	FALSE
Guinea	confirmed	Dead	2014-10-20	2014-10-20	2014-11-02	2014-11-03	NA	37	N'ZEREKORE	NA	Hospitalisation Unknown	NA	NA	Oct - Dec 2014	FALSE
Guinea	confirmed	Alive	2014-12-14	2014-12-14	2014-12-20	2015-01-01	2014-12-20	40	DUBREKA	Yes	ETU	Conakry 2	6	Oct - Dec 2014	FALSE
Guinea	confirmed	Alive	2014-04-11	2014-04-11	2014-04-15	2014-04-20	2014-04-15	58	CONAKRY	Yes	ETU	Conakry 2	4	Apr - Jun 2014	FALSE
Guinea	confirmed	Dead	2014-10-08	2014-10-08	2014-10-08	2014-10-08	2014-10-08	18	MACENTA	Yes	Unknown TC Type	NA	0	Oct - Dec 2014	TRUE
Guinea	confirmed	Alive	2015-06-27	2015-06-27	2015-06-28	2015-07-15	2015-06-29	52	BOKE	Yes	ETU	Conakry 2	2	Apr - Jun 2015	FALSE
Guinea	probable	Dead	2015-01-05	2015-01-05	2015-01-10	2015-01-10	NA	36	FORECARIAH	No	Not Hospitalised	NA	NA	Jan - Mar 2015	TRUE
Guinea	confirmed	Dead	2014-08-25	2014-08-25	2014-09-03	2014-09-04	2014-09-02	30	MACENTA	Yes	ETU	Gueckedou 1	8	Jul - Sep 2014	FALSE
Guinea	confirmed	Alive	2014-11-03	2014-11-03	2014-11-05	2014-11-20	2014-11-05	42	CONAKRY	Yes	ETU	Conakry 2	2	Oct - Dec 2014	FALSE
Guinea	confirmed	Alive	2014-11-23	2014-11-23	2014-11-28	2014-12-18	2014-11-28	52	MACENTA	Yes	ETU	Gueckedou 1	5	Oct - Dec 2014	FALSE
Guinea	confirmed	Dead	2015-01-15	2015-01-15	2015-01-19	2015-01-19	2015-01-18	25	FORECARIAH	Yes	Unknown TC Type	Forecariah 1	3	Jan - Mar 2015	TRUE
Guinea	confirmed	Dead	2014-10-11	2014-10-11	2014-10-18	2014-10-19	NA	50	MACENTA	NA	Hospitalisation Unknown	NA	NA	Oct - Dec 2014	FALSE
Guinea	confirmed	Alive	2014-10-28	2014-10-28	2014-11-02	2014-11-18	2014-11-02	14	CONAKRY	Yes	ETU	Conakry 2	5	Oct - Dec 2014	FALSE
Guinea	confirmed	Dead	2014-11-20	2014-11-20	2014-11-29	2014-12-02	NA	48	LOLA	NA	Hospitalisation Unknown	NA	NA	Oct - Dec 2014	FALSE
Guinea	confirmed	Alive	2014-10-27	2014-10-27	2014-11-02	2014-11-15	NA	50	MACENTA	Yes	Unknown TC Type	NA	NA	Oct - Dec 2014	FALSE
Guinea	confirmed	Alive	2014-11-24	2014-11-24	2014-11-26	2014-12-07	2014-11-26	18	MACENTA	Yes	ETU	Gueckedou 1	2	Oct - Dec 2014	FALSE
Guinea	confirmed	Alive	2014-09-07	2014-09-07	2014-09-24	2014-10-03	2014-09-25	38	MACENTA	Yes	ETU	Gueckedou 1	18	Jul - Sep 2014	FALSE
Guinea	confirmed	Alive	2014-12-08	2014-12-08	2014-12-16	2014-12-23	2014-12-16	40	KINDIA	Yes	ETU	Conakry 2	8	Oct - Dec 2014	FALSE
Guinea	confirmed	Alive	2014-10-06	2014-10-06	2014-10-10	2014-10-24	2014-10-10	3	CONAKRY	Yes	ETU	Conakry 2	4	Oct - Dec 2014	FALSE
Guinea	confirmed	Dead	2015-03-23	2015-03-23	2015-03-27	2015-03-27	NA	2	COYAH	Yes	Unknown TC Type	NA	NA	Jan - Mar 2015	TRUE
Guinea	confirmed	Alive	2014-11-16	2014-11-16	2014-11-20	2014-12-05	2014-11-20	30	KISSIDOUGO	Yes	ETU	Gueckedou 1	4	Oct - Dec 2014	FALSE
Guinea	confirmed	Dead	2014-10-31	2014-10-31	2014-11-04	2014-11-05	2014-11-04	56	MACENTA	Yes	ETU	Gueckedou 1	4	Oct - Dec 2014	FALSE
Guinea	confirmed	Dead	2014-09-04	2014-09-04	2014-09-26	2014-09-26	NA	27	MACENTA	NA	Hospitalisation Unknown	NA	NA	Jul - Sep 2014	TRUE
Guinea	confirmed	Dead	2015-02-12	2015-02-12	2015-02-13	2015-02-22	2015-02-14	28	FORECARIAH	Yes	Health Centre	Coyah 1	2	Jan - Mar 2015	FALSE
Guinea	confirmed	Alive	2014-09-04	2014-09-04	2014-09-12	2014-12-05	2014-09-12	34	MACENTA	Yes	ETU	Macenta 2	8	Jul - Sep 2014	FALSE
Guinea	confirmed	Alive	2014-08-13	2014-08-13	2014-08-20	2014-08-30	2014-08-20	54	MACENTA	Yes	ETU	Gueckedou 1	7	Jul - Sep 2014	FALSE
Guinea	confirmed	Dead	2014-11-13	2014-11-13	2014-11-18	2014-11-18	NA	13	N'ZEREKORE	NA	Hospitalisation Unknown	NA	NA	Oct - Dec 2014	TRUE
Guinea	confirmed	Dead	2015-02-02	2015-02-02	2015-02-07	2015-02-07	NA	4	FORECARIAH	No	Not Hospitalised	NA	NA	Jan - Mar 2015	TRUE
Guinea	confirmed	NA	2015-08-31	2015-08-31	2015-09-01	NA	2015-09-01	13	CONAKRY	Yes	Unknown TC Type	Conakry 1	1	Jul - Sep 2015	FALSE
Guinea	confirmed	Dead	2015-03-03	2015-03-03	2015-03-03	2015-03-06	2015-03-03	40	FORECARIAH	Yes	Health Centre	Coyah 1	0	Jan - Mar 2015	FALSE
Guinea	confirmed	Dead	2014-08-21	2014-08-21	2014-08-25	2014-08-27	2014-08-25	10	MACENTA	Yes	ETU	Gueckedou 1	4	Jul - Sep 2014	FALSE
Guinea	confirmed	Alive	2014-12-20	2014-12-20	2014-12-23	2014-12-30	2014-12-23	11	COYAH	Yes	ETU	Conakry 2	3	Oct - Dec 2014	FALSE
Guinea	probable	Dead	2014-11-03	2014-11-03	2014-11-10	2014-11-10	NA	5	FARANAH	NA	Hospitalisation Unknown	NA	NA	Oct - Dec 2014	TRUE
Guinea	confirmed	Dead	2014-10-04	2014-10-04	2014-10-11	2014-10-15	2014-10-11	35	COYAH	Yes	ETU	Conakry 2	7	Oct - Dec 2014	FALSE
Guinea	confirmed	Dead	2014-12-03	2014-12-03	2014-12-07	2014-12-10	2014-12-06	50	GUECKEDOU	Yes	ETU	Gueckedou 1	3	Oct - Dec 2014	FALSE
Guinea	confirmed	Alive	2015-01-12	2015-01-12	2015-01-19	2015-02-03	2015-01-18	25	FORECARIAH	Yes	Health Centre	Coyah 1	6	Jan - Mar 2015	FALSE
Guinea	confirmed	Dead	2015-01-31	2015-01-31	2015-02-06	2015-02-10	2015-02-07	19	FORECARIAH	Yes	ETU	Conakry 2	7	Jan - Mar 2015	FALSE
Guinea	confirmed	Alive	2014-12-15	2014-12-15	2014-12-19	2015-01-01	2014-12-20	45	GUECKEDOU	Yes	ETU	Gueckedou 1	5	Oct - Dec 2014	FALSE
Guinea	confirmed	Alive	2014-12-27	2014-12-27	2014-12-29	2015-01-06	2014-12-29	14	CONAKRY	Yes	ETU	Conakry 2	2	Oct - Dec 2014	FALSE
Guinea	confirmed	Alive	2015-04-03	2015-04-03	2015-04-06	2015-04-20	2015-04-08	39	CONAKRY	Yes	ETU	Conakry 2	5	Apr - Jun 2015	FALSE
Guinea	confirmed	Dead	2014-12-03	2014-12-03	2014-12-17	2014-12-19	2014-12-17	20	DUBREKA	Yes	ETU	Conakry 2	14	Oct - Dec 2014	FALSE
Guinea	confirmed	Dead	2014-09-28	2014-09-28	2014-10-07	2014-10-10	NA	17	MACENTA	Yes	Unknown TC Type	NA	NA	Jul - Sep 2014	FALSE
Guinea	confirmed	Dead	2015-01-09	2015-01-09	2015-01-11	2015-01-11	NA	0	FARANAH	No	Not Hospitalised	NA	NA	Jan - Mar 2015	TRUE
Guinea	confirmed	Alive	2014-11-01	2014-11-01	2014-11-08	2014-11-18	2014-11-08	42	CONAKRY	Yes	ETU	Conakry 2	7	Oct - Dec 2014	FALSE
Guinea	confirmed	Dead	2014-10-12	2014-10-12	2014-10-16	2014-10-18	2014-10-16	56	MACENTA	Yes	ETU	Gueckedou 1	4	Oct - Dec 2014	FALSE
Guinea	confirmed	Dead	2014-08-15	2014-08-15	2014-08-23	2014-08-31	2014-08-23	25	MACENTA	Yes	ETU	Gueckedou 1	8	Jul - Sep 2014	FALSE
Guinea	probable	Dead	2014-12-12	2014-12-12	2014-12-19	2014-12-19	NA	45	KINDIA	No	Not Hospitalised	NA	NA	Oct - Dec 2014	TRUE
Guinea	confirmed	Dead	2015-03-07	2015-03-07	2015-03-12	2015-03-14	2015-03-12	8	DUBREKA	Yes	Health Centre	Coyah 1	5	Jan - Mar 2015	FALSE
Guinea	confirmed	Alive	2014-09-03	2014-09-03	2014-09-13	2014-09-17	2014-09-12	35	MACENTA	Yes	ETU	Macenta 2	9	Jul - Sep 2014	FALSE
Guinea	confirmed	Dead	2014-11-16	2014-11-16	2014-11-21	2014-12-07	2014-11-21	56	DUBREKA	Yes	ETU	Conakry 2	5	Oct - Dec 2014	FALSE
Guinea	confirmed	Dead	2015-05-06	2015-05-06	2015-05-12	2015-05-18	2015-05-12	23	BOKE	Yes	ETU	Conakry 2	6	Apr - Jun 2015	FALSE
Guinea	confirmed	Dead	2014-03-25	2014-03-25	2014-04-02	2014-04-28	2014-03-26	34	CONAKRY	Yes	ETU	Conakry 2	1	Jan - Mar 2014	FALSE
Guinea	confirmed	Alive	2014-11-19	2014-11-19	2014-11-25	2014-12-03	2014-11-25	28	COYAH	Yes	ETU	Conakry 2	6	Oct - Dec 2014	FALSE
Guinea	confirmed	Alive	2015-03-09	2015-03-09	2015-03-13	2015-03-30	2015-03-14	15	FORECARIAH	Yes	Health Centre	Coyah 1	5	Jan - Mar 2015	FALSE
Guinea	confirmed	Dead	2015-02-22	2015-02-22	2015-02-22	2015-02-23	NA	20	FORECARIAH	Yes	Unknown TC Type	NA	NA	Jan - Mar 2015	FALSE
Guinea	confirmed	Dead	2014-12-10	2014-12-10	2014-12-16	2014-12-15	NA	45	FRIA	No	Not Hospitalised	NA	NA	Oct - Dec 2014	TRUE
Guinea	confirmed	Dead	2014-08-21	2014-08-21	2014-08-24	2014-09-07	2014-08-24	28	CONAKRY	Yes	ETU	Conakry 2	3	Jul - Sep 2014	FALSE
Guinea	confirmed	Alive	2014-11-08	2014-11-08	2014-11-11	2014-11-21	2014-11-11	40	MACENTA	Yes	ETU	Gueckedou 1	3	Oct - Dec 2014	FALSE
Guinea	confirmed	Dead	2014-11-13	2014-11-13	2014-11-18	2014-12-18	NA	2	KEROUANE	NA	Hospitalisation Unknown	NA	NA	Oct - Dec 2014	FALSE
Guinea	confirmed	Alive	2015-02-15	2015-02-15	2015-02-19	2015-02-26	2015-02-19	53	CONAKRY	Yes	ETU	Conakry 2	4	Jan - Mar 2015	FALSE
Guinea	confirmed	Alive	2014-11-11	2014-11-11	2014-11-19	2014-12-02	2014-11-19	13	N'ZEREKORE	Yes	ETU	Conakry 2	8	Oct - Dec 2014	FALSE
Guinea	confirmed	Dead	2015-03-16	2015-03-16	2015-03-20	2015-03-20	NA	1	FORECARIAH	Yes	Unknown TC Type	NA	NA	Jan - Mar 2015	TRUE
Guinea	confirmed	Dead	2014-12-22	2014-12-22	2014-12-27	2014-12-31	2014-12-27	60	KINDIA	Yes	ETU	Conakry 2	5	Oct - Dec 2014	FALSE
Guinea	confirmed	Dead	2014-10-20	2014-10-20	2014-10-25	2014-11-02	NA	25	COYAH	Yes	ETU	Conakry 2	NA	Oct - Dec 2014	FALSE
Guinea	confirmed	Alive	2014-09-08	2014-09-08	2014-09-10	2014-09-20	2014-09-11	10	MACENTA	Yes	ETU	Gueckedou 1	3	Jul - Sep 2014	FALSE
Guinea	probable	Dead	2015-02-03	2015-02-03	2015-02-14	2015-02-14	NA	25	FORECARIAH	NA	Hospitalisation Unknown	NA	NA	Jan - Mar 2015	TRUE
Guinea	probable	Dead	2014-06-19	2014-06-19	2014-07-30	2014-07-30	NA	20	GUECKEDOU	NA	Hospitalisation Unknown	NA	NA	Apr - Jun 2014	TRUE
Guinea	probable	Dead	2015-01-16	2015-01-16	2015-01-23	2015-01-23	NA	70	CONAKRY	No	Not Hospitalised	NA	NA	Jan - Mar 2015	TRUE
Guinea	confirmed	Dead	2014-11-20	2014-11-20	2014-11-22	NA	2014-11-22	29	KINDIA	Yes	ETU	Conakry 2	2	Oct - Dec 2014	FALSE
Guinea	confirmed	Dead	2014-03-24	2014-03-24	2014-03-26	2014-04-03	NA	30	MACENTA	Yes	ETU	Macenta 2	NA	Jan - Mar 2014	FALSE
Guinea	confirmed	Dead	2014-07-07	2014-07-07	2014-07-22	2014-07-22	NA	37	GUECKEDOU	NA	Hospitalisation Unknown	NA	NA	Jul - Sep 2014	TRUE
Guinea	probable	Dead	2014-10-17	2014-10-17	2014-10-25	2014-10-27	NA	55	N'ZEREKORE	NA	Hospitalisation Unknown	NA	NA	Oct - Dec 2014	FALSE
Guinea	confirmed	Alive	2015-01-17	2015-01-17	2015-01-20	2015-02-04	2015-01-20	35	N'ZEREKORE	Yes	ETU	N'zerekore 1	3	Jan - Mar 2015	FALSE
Guinea	confirmed	Alive	2014-09-20	2014-09-20	2014-09-23	2014-10-03	2014-09-23	45	CONAKRY	Yes	ETU	Conakry 2	3	Jul - Sep 2014	FALSE
Guinea	confirmed	Dead	2015-05-08	2015-05-08	2015-05-12	2015-05-23	2015-05-12	20	DUBREKA	Yes	Health Centre	Coyah 1	4	Apr - Jun 2015	FALSE
Guinea	confirmed	Dead	2015-01-02	2015-01-02	2015-01-04	2015-01-11	2015-01-04	2	CONAKRY	Yes	ETU	Conakry 2	2	Jan - Mar 2015	FALSE
Guinea	confirmed	Dead	2014-09-01	2014-09-01	2014-09-14	2014-09-14	2014-09-14	71	CONAKRY	Yes	ETU	Conakry 2	13	Jul - Sep 2014	TRUE
Guinea	confirmed	Alive	2014-09-06	2014-09-06	2014-10-09	2014-10-30	2014-10-10	26	COYAH	Yes	ETU	Conakry 2	34	Jul - Sep 2014	FALSE
Guinea	probable	Dead	2014-11-01	2014-11-01	2014-11-18	NA	NA	0	FARANAH	NA	Hospitalisation Unknown	NA	NA	Oct - Dec 2014	FALSE
Guinea	confirmed	Dead	2014-12-27	2014-12-27	2014-12-30	2015-01-06	2014-12-30	29	KISSIDOUGO	Yes	ETU	Gueckedou 1	3	Oct - Dec 2014	FALSE
Guinea	confirmed	Alive	2014-12-01	2014-12-01	2014-12-04	2014-12-15	2014-12-04	28	MACENTA	Yes	ETU	Macenta 2	3	Oct - Dec 2014	FALSE
Guinea	confirmed	Alive	2014-05-18	2014-05-18	2014-05-27	2014-06-12	2014-05-26	4	CONAKRY	Yes	ETU	Conakry 2	8	Apr - Jun 2014	FALSE
Guinea	confirmed	Alive	2014-08-12	2014-08-12	2014-08-16	2014-09-03	2014-08-16	19	YOMOU	Yes	ETU	Gueckedou 1	4	Jul - Sep 2014	FALSE
Guinea	confirmed	Alive	2014-10-01	2014-10-01	2014-10-05	2014-10-18	2014-10-05	48	MACENTA	Yes	ETU	Gueckedou 1	4	Oct - Dec 2014	FALSE
Guinea	confirmed	Dead	2014-06-14	2014-06-14	2014-06-18	2014-06-22	2014-06-18	4	GUECKEDOU	Yes	ETU	Gueckedou 1	4	Apr - Jun 2014	FALSE
Guinea	confirmed	Dead	2014-08-27	2014-08-27	2014-09-01	2014-09-03	2014-08-31	7	MACENTA	Yes	ETU	Gueckedou 1	4	Jul - Sep 2014	FALSE
Guinea	confirmed	Alive	2015-01-28	2015-01-28	2015-01-31	2015-02-09	2015-02-01	17	FORECARIAH	Yes	Health Centre	Coyah 1	4	Jan - Mar 2015	FALSE
Guinea	confirmed	Alive	2014-10-12	2014-10-12	2014-10-20	2014-11-08	2014-10-20	20	MACENTA	Yes	ETU	Gueckedou 1	8	Oct - Dec 2014	FALSE
Guinea	probable	Dead	2014-02-02	2014-02-02	2014-02-02	2014-02-11	NA	40	GUECKEDOU	Yes	Unknown TC Type	NA	NA	Jan - Mar 2014	FALSE
Guinea	confirmed	Dead	2015-02-11	2015-02-11	2015-02-12	2015-02-22	2015-02-12	45	DUBREKA	Yes	Health Centre	Coyah 1	1	Jan - Mar 2015	FALSE
Guinea	confirmed	Alive	2015-05-16	2015-05-16	2015-05-17	2015-05-24	2015-05-17	25	FORECARIAH	Yes	Unknown TC Type	Forecariah 1	1	Apr - Jun 2015	FALSE
Guinea	confirmed	Dead	2014-12-23	2014-12-23	2014-12-29	2014-12-29	NA	90	DUBREKA	No	Not Hospitalised	NA	NA	Oct - Dec 2014	TRUE
Guinea	confirmed	Alive	2014-05-30	2014-05-30	2014-06-02	2014-06-12	2014-06-02	15	CONAKRY	Yes	ETU	Conakry 2	3	Apr - Jun 2014	FALSE
Guinea	probable	Dead	2014-05-27	2014-05-27	2014-05-27	2014-06-12	2014-05-27	30	CONAKRY	Yes	ETU	Conakry 2	0	Apr - Jun 2014	FALSE
Guinea	probable	Dead	2014-09-20	2014-09-20	2014-09-26	2014-09-26	NA	50	MACENTA	NA	Hospitalisation Unknown	NA	NA	Jul - Sep 2014	TRUE
Guinea	confirmed	Dead	2015-01-31	2015-01-31	2015-02-02	2015-02-06	2015-02-02	28	LOLA	Yes	ETU	N'zerekore 1	2	Jan - Mar 2015	FALSE
Guinea	confirmed	Dead	2014-10-31	2014-10-31	2014-11-03	2014-11-07	2014-11-03	13	N'ZEREKORE	Yes	ETU	Gueckedou 1	3	Oct - Dec 2014	FALSE
Guinea	confirmed	Dead	2015-03-17	2015-03-17	2015-03-17	2015-03-26	2015-03-18	21	FORECARIAH	Yes	Health Centre	Coyah 1	1	Jan - Mar 2015	FALSE
Guinea	confirmed	Dead	2014-10-12	2014-10-12	2014-10-18	2014-10-22	2014-10-18	30	KEROUANE	Yes	ETU	Gueckedou 1	6	Oct - Dec 2014	FALSE
Guinea	confirmed	Alive	2014-10-03	2014-10-03	2014-10-13	2014-10-24	2014-10-11	64	N'ZEREKORE	Yes	ETU	Gueckedou 1	8	Oct - Dec 2014	FALSE
Guinea	probable	Dead	2014-07-07	2014-07-07	2014-07-24	2014-07-24	NA	25	GUECKEDOU	NA	Hospitalisation Unknown	NA	NA	Jul - Sep 2014	TRUE
Guinea	confirmed	Dead	2014-10-05	2014-10-05	2014-10-09	2014-10-09	NA	28	MACENTA	NA	Hospitalisation Unknown	NA	NA	Oct - Dec 2014	TRUE
Guinea	confirmed	Dead	2014-06-21	2014-06-21	2014-06-25	2014-06-26	NA	35	CONAKRY	Yes	Unknown TC Type	NA	NA	Apr - Jun 2014	FALSE
Guinea	confirmed	Alive	2014-09-06	2014-09-06	2014-09-13	2014-12-04	2014-09-13	21	N'ZEREKORE	Yes	ETU	Gueckedou 1	7	Jul - Sep 2014	FALSE
Guinea	confirmed	Dead	2014-10-28	2014-10-28	2014-11-01	2014-11-04	2014-11-01	0	MACENTA	Yes	ETU	Gueckedou 1	4	Oct - Dec 2014	FALSE
Guinea	probable	Dead	2014-12-03	2014-12-03	2014-12-21	2014-12-21	NA	60	CONAKRY	Yes	Unknown TC Type	NA	NA	Oct - Dec 2014	TRUE
Guinea	confirmed	Dead	2015-03-22	2015-03-22	2015-03-23	2015-03-31	2015-03-23	48	FORECARIAH	Yes	Health Centre	Coyah 1	1	Jan - Mar 2015	FALSE
Guinea	confirmed	Dead	2014-11-18	2014-11-18	2014-11-25	2014-11-29	2014-11-25	70	COYAH	Yes	ETU	Conakry 2	7	Oct - Dec 2014	FALSE
Guinea	confirmed	Dead	2014-06-19	2014-06-19	2014-06-22	2014-06-23	NA	9	GUECKEDOU	No	Not Hospitalised	NA	NA	Apr - Jun 2014	FALSE
Guinea	confirmed	Dead	2014-08-14	2014-08-14	2014-08-21	2014-08-24	NA	26	DUBREKA	Yes	Unknown TC Type	NA	NA	Jul - Sep 2014	FALSE
Guinea	probable	Dead	2014-12-06	2014-12-06	2014-12-12	2014-12-12	NA	60	DUBREKA	No	Not Hospitalised	NA	NA	Oct - Dec 2014	TRUE
Guinea	confirmed	Dead	2014-11-11	2014-11-11	2014-11-16	2014-11-26	2014-11-15	15	KOUROUSSA	Yes	ETU	Gueckedou 1	4	Oct - Dec 2014	FALSE
Guinea	confirmed	Dead	2015-07-10	2015-07-10	2015-07-15	2015-07-15	NA	2	FORECARIAH	No	Not Hospitalised	NA	NA	Jul - Sep 2015	TRUE
Guinea	confirmed	Dead	2014-08-10	2014-08-10	2014-08-17	2014-08-21	2014-08-17	38	CONAKRY	Yes	ETU	Conakry 2	7	Jul - Sep 2014	FALSE
Guinea	confirmed	Alive	2014-10-15	2014-10-15	2014-10-22	2014-11-26	2014-10-22	32	N'ZEREKORE	Yes	ETU	Conakry 2	7	Oct - Dec 2014	FALSE
Guinea	confirmed	Alive	2015-02-19	2015-02-19	2015-02-23	2015-02-27	2015-02-23	7	CONAKRY	Yes	ETU	Conakry 2	4	Jan - Mar 2015	FALSE
Guinea	confirmed	Alive	2015-02-25	2015-02-25	2015-02-28	2015-03-08	2015-02-28	58	FORECARIAH	Yes	Health Centre	Coyah 1	3	Jan - Mar 2015	FALSE
Guinea	confirmed	Dead	2014-11-01	2014-11-01	2014-11-04	NA	2014-11-04	25	CONAKRY	Yes	ETU	Conakry 2	3	Oct - Dec 2014	FALSE
Guinea	confirmed	Dead	2014-11-16	2014-11-16	2014-11-20	2014-11-29	2014-11-20	6	KISSIDOUGO	Yes	ETU	Gueckedou 1	4	Oct - Dec 2014	FALSE
Guinea	probable	Dead	2015-01-01	2015-01-01	2015-01-09	2015-01-09	NA	4	FORECARIAH	NA	Hospitalisation Unknown	NA	NA	Jan - Mar 2015	TRUE
Guinea	confirmed	Dead	2015-04-11	2015-04-11	2015-04-16	2015-04-16	NA	45	FORECARIAH	No	Not Hospitalised	NA	NA	Apr - Jun 2015	TRUE
Guinea	confirmed	Dead	2014-12-07	2014-12-07	2014-12-11	2014-12-11	NA	30	CONAKRY	NA	Hospitalisation Unknown	NA	NA	Oct - Dec 2014	TRUE
Guinea	probable	Dead	2014-03-11	2014-03-11	2014-03-11	2014-03-14	2014-03-13	22	GUECKEDOU	Yes	Hospital	0 7	2	Jan - Mar 2014	FALSE
Guinea	confirmed	Dead	2014-11-18	2014-11-18	2014-11-27	NA	NA	39	N'ZEREKORE	NA	Hospitalisation Unknown	NA	NA	Oct - Dec 2014	FALSE
Guinea	confirmed	Dead	2015-01-31	2015-01-31	2015-02-01	2015-02-06	2015-02-01	28	LOLA	Yes	ETU	N'zerekore 1	1	Jan - Mar 2015	FALSE
Guinea	confirmed	Alive	2014-10-11	2014-10-11	2014-10-15	2014-10-27	2014-10-11	58	CONAKRY	Yes	ETU	Conakry 2	0	Oct - Dec 2014	FALSE
Guinea	confirmed	Dead	2015-06-25	2015-06-25	2015-07-02	2015-07-06	2015-07-01	65	FORECARIAH	Yes	Unknown TC Type	Forecariah 1	6	Apr - Jun 2015	FALSE
Guinea	confirmed	Dead	2014-09-14	2014-09-14	2014-09-19	2014-09-21	2014-09-19	8	MACENTA	Yes	ETU	Gueckedou 1	5	Jul - Sep 2014	FALSE
Guinea	probable	Dead	2015-01-05	2015-01-05	2015-01-10	NA	NA	62	CONAKRY	NA	Hospitalisation Unknown	NA	NA	Jan - Mar 2015	FALSE
Guinea	confirmed	Dead	2014-12-01	2014-12-01	2014-12-12	2014-12-13	NA	2	CONAKRY	NA	Hospitalisation Unknown	NA	NA	Oct - Dec 2014	FALSE
Guinea	confirmed	Dead	2014-10-08	2014-10-08	2014-10-17	2014-10-17	2014-10-16	29	N'ZEREKORE	Yes	ETU	Gueckedou 1	8	Oct - Dec 2014	TRUE
Guinea	confirmed	Dead	2014-05-05	2014-05-05	2014-05-07	2014-05-13	2014-05-07	32	GUECKEDOU	Yes	ETU	Gueckedou 1	2	Apr - Jun 2014	FALSE
Guinea	confirmed	Alive	2015-02-05	2015-02-05	2015-02-09	2015-02-17	2015-02-09	30	COYAH	Yes	Health Centre	Coyah 1	4	Jan - Mar 2015	FALSE
Guinea	confirmed	Dead	2014-11-01	2014-11-01	2014-11-08	2014-11-09	NA	20	CONAKRY	NA	Hospitalisation Unknown	NA	NA	Oct - Dec 2014	FALSE
Guinea	confirmed	Dead	2015-03-09	2015-03-09	2015-03-14	2015-03-17	2015-03-14	50	FORECARIAH	Yes	ETU	Conakry 2	5	Jan - Mar 2015	FALSE
Guinea	confirmed	Alive	2015-01-30	2015-01-30	2015-02-12	2015-02-27	2015-02-12	52	DUBREKA	Yes	Unknown TC Type	Forecariah 1	13	Jan - Mar 2015	FALSE
Guinea	confirmed	Alive	2014-10-20	2014-10-20	2014-10-26	2014-11-04	2014-10-26	65	MACENTA	Yes	ETU	Gueckedou 1	6	Oct - Dec 2014	FALSE
Guinea	confirmed	Alive	2014-12-13	2014-12-13	2014-12-14	2014-12-28	2014-12-14	22	CONAKRY	Yes	ETU	Conakry 2	1	Oct - Dec 2014	FALSE
Guinea	confirmed	Dead	2014-08-22	2014-08-22	2014-08-28	2014-08-28	2014-08-28	45	DUBREKA	Yes	ETU	Conakry 2	6	Jul - Sep 2014	TRUE
Guinea	confirmed	Dead	2014-11-26	2014-11-26	2014-11-29	2014-11-30	2014-11-29	58	DUBREKA	Yes	ETU	Conakry 2	3	Oct - Dec 2014	FALSE
Guinea	confirmed	Dead	2015-08-12	2015-08-12	2015-08-13	2015-08-17	2015-08-13	41	CONAKRY	Yes	Unknown TC Type	Conakry 1	1	Jul - Sep 2015	FALSE
Guinea	confirmed	Dead	2015-02-28	2015-02-28	2015-03-07	2015-03-07	NA	42	COYAH	No	Not Hospitalised	NA	NA	Jan - Mar 2015	TRUE
Guinea	confirmed	Dead	2014-09-12	2014-09-12	2014-09-18	2014-10-21	2014-09-17	43	CONAKRY	Yes	ETU	Conakry 2	5	Jul - Sep 2014	FALSE
Guinea	confirmed	Alive	2014-09-23	2014-09-23	2014-09-29	2014-10-15	2014-09-29	41	COYAH	Yes	ETU	Conakry 2	6	Jul - Sep 2014	FALSE
Guinea	confirmed	Dead	2015-02-16	2015-02-16	2015-02-23	2015-02-23	NA	45	CONAKRY	No	Not Hospitalised	NA	NA	Jan - Mar 2015	TRUE
Guinea	probable	Dead	2014-09-21	2014-09-21	2014-09-26	2014-09-26	NA	90	MACENTA	NA	Hospitalisation Unknown	NA	NA	Jul - Sep 2014	TRUE
Guinea	confirmed	Dead	2014-10-29	2014-10-29	2014-10-29	2014-10-30	NA	40	BEYLA	NA	Hospitalisation Unknown	NA	NA	Oct - Dec 2014	FALSE
Guinea	confirmed	Dead	2014-08-03	2014-08-03	2014-08-04	2014-08-09	2014-08-04	32	GUECKEDOU	Yes	ETU	Gueckedou 1	1	Jul - Sep 2014	FALSE
Guinea	confirmed	Alive	2014-11-11	2014-11-11	2014-11-14	2014-11-26	2014-11-14	40	MACENTA	Yes	ETU	Gueckedou 1	3	Oct - Dec 2014	FALSE
Guinea	confirmed	Alive	2014-04-07	2014-04-07	2014-04-12	2014-04-22	2014-04-12	28	CONAKRY	Yes	ETU	Conakry 2	5	Apr - Jun 2014	FALSE
Guinea	confirmed	Alive	2014-03-13	2014-03-13	2014-03-13	2014-04-08	NA	35	GUECKEDOU	Yes	ETU	Gueckedou 1	NA	Jan - Mar 2014	FALSE
Guinea	confirmed	Dead	2015-03-31	2015-03-31	2015-04-02	2015-04-02	NA	29	COYAH	Yes	Unknown TC Type	NA	NA	Jan - Mar 2015	TRUE
Guinea	confirmed	Dead	2014-10-13	2014-10-13	2014-10-13	2014-10-13	2014-10-13	72	FARANAH	Yes	ETU	Gueckedou 1	0	Oct - Dec 2014	TRUE
Guinea	confirmed	Dead	2014-03-01	2014-03-01	2014-03-06	NA	NA	41	MACENTA	Yes	Unknown TC Type	NA	NA	Jan - Mar 2014	FALSE
Guinea	confirmed	Alive	2014-03-07	2014-03-07	2014-03-12	2014-03-22	NA	17	MACENTA	Yes	Unknown TC Type	NA	NA	Jan - Mar 2014	FALSE
Guinea	confirmed	Dead	2014-07-02	2014-07-02	2014-07-08	2014-07-09	NA	44	GUECKEDOU	No	Not Hospitalised	NA	NA	Jul - Sep 2014	FALSE
Guinea	confirmed	Dead	2014-12-23	2014-12-23	2014-12-26	2015-01-02	2014-12-26	36	N'ZEREKORE	Yes	ETU	N'zerekore 1	3	Oct - Dec 2014	FALSE
Guinea	confirmed	Dead	2014-11-09	2014-11-09	2014-11-15	2014-11-20	2014-11-15	79	KEROUANE	Yes	ETU	Gueckedou 1	6	Oct - Dec 2014	FALSE
Guinea	confirmed	Alive	2015-04-11	2015-04-11	2015-04-14	2015-04-25	2015-04-14	70	FRIA	Yes	Health Centre	Coyah 1	3	Apr - Jun 2015	FALSE
Guinea	confirmed	Dead	2014-12-26	2014-12-26	2015-01-04	2015-01-04	2015-01-03	58	CONAKRY	Yes	ETU	Conakry 2	8	Oct - Dec 2014	TRUE
Guinea	confirmed	Alive	2015-07-20	2015-07-20	2015-07-21	2015-08-14	2015-07-24	1	COYAH	Yes	Unknown TC Type	Conakry 1	4	Jul - Sep 2015	FALSE
Guinea	confirmed	Dead	2014-08-20	2014-08-20	2014-08-22	2014-08-26	2014-08-22	5	CONAKRY	Yes	ETU	Conakry 2	2	Jul - Sep 2014	FALSE
Guinea	confirmed	Dead	2014-12-04	2014-12-04	NA	2014-12-16	2014-12-06	35	COYAH	Yes	ETU	Conakry 2	2	Oct - Dec 2014	FALSE
Guinea	confirmed	Alive	2014-03-11	2014-03-11	2014-03-15	2014-04-03	NA	28	KISSIDOUGO	Yes	ETU	Macenta 2	NA	Jan - Mar 2014	FALSE
Guinea	confirmed	Dead	2014-06-02	2014-06-02	2014-06-05	2014-06-11	2014-06-05	12	MACENTA	Yes	ETU	Gueckedou 1	3	Apr - Jun 2014	FALSE
Guinea	confirmed	Dead	2014-12-17	2014-12-17	2014-12-22	2014-12-22	NA	32	BOKE	Yes	Unknown TC Type	NA	NA	Oct - Dec 2014	TRUE
Guinea	confirmed	Dead	2015-06-05	2015-06-05	2015-06-05	2015-06-13	2015-06-05	50	CONAKRY	Yes	ETU	Conakry 2	0	Apr - Jun 2015	FALSE
Guinea	probable	Dead	2014-08-07	2014-08-07	2014-08-30	2014-08-30	NA	45	GUECKEDOU	NA	Hospitalisation Unknown	NA	NA	Jul - Sep 2014	TRUE
Guinea	confirmed	Alive	2015-03-26	2015-03-26	2015-04-02	2015-04-11	2015-04-02	12	KINDIA	Yes	Hospital	Kindia 1	7	Jan - Mar 2015	FALSE
Guinea	confirmed	Dead	2014-09-26	2014-09-26	2014-10-07	2014-10-09	2014-10-07	60	KEROUANE	Yes	ETU	Gueckedou 1	11	Jul - Sep 2014	FALSE
Guinea	confirmed	Dead	2014-11-01	2014-11-01	2014-11-09	2014-12-06	2014-11-09	34	MACENTA	Yes	ETU	Macenta 2	8	Oct - Dec 2014	FALSE
Guinea	confirmed	Dead	2014-10-03	2014-10-03	2014-10-08	NA	2014-10-08	4	MACENTA	Yes	ETU	Gueckedou 1	5	Oct - Dec 2014	FALSE
Guinea	confirmed	Alive	2014-09-16	2014-09-16	2014-09-27	2014-10-07	2014-09-28	50	COYAH	Yes	ETU	Conakry 2	12	Jul - Sep 2014	FALSE
Guinea	confirmed	Dead	2014-12-03	2014-12-03	2014-12-07	2014-12-13	2014-12-07	56	CONAKRY	Yes	ETU	Conakry 2	4	Oct - Dec 2014	FALSE
Guinea	probable	Dead	2015-06-10	2015-06-10	2015-06-24	2015-06-24	NA	25	FORECARIAH	No	Not Hospitalised	NA	NA	Apr - Jun 2015	TRUE
Guinea	confirmed	Alive	2015-05-31	2015-05-31	2015-06-02	2015-06-16	2015-06-02	3	DUBREKA	Yes	Health Centre	Coyah 1	2	Apr - Jun 2015	FALSE
Guinea	confirmed	Dead	2014-03-16	2014-03-16	2014-03-27	2014-03-29	2014-03-27	48	CONAKRY	Yes	ETU	Conakry 2	11	Jan - Mar 2014	FALSE
Guinea	confirmed	Alive	2015-02-05	2015-02-05	2015-02-07	2015-02-19	2015-02-07	30	FORECARIAH	Yes	Health Centre	Coyah 1	2	Jan - Mar 2015	FALSE
Guinea	confirmed	Dead	2015-03-07	2015-03-07	2015-03-11	2015-03-15	2015-03-11	18	CONAKRY	Yes	ETU	Conakry 2	4	Jan - Mar 2015	FALSE
Guinea	confirmed	Dead	2014-11-07	2014-11-07	2014-11-09	2014-11-09	NA	7	FARANAH	NA	Hospitalisation Unknown	NA	NA	Oct - Dec 2014	TRUE
Guinea	confirmed	Alive	2014-11-11	2014-11-11	2014-11-16	2014-12-05	2014-11-16	70	MACENTA	Yes	ETU	Gueckedou 1	5	Oct - Dec 2014	FALSE
Guinea	confirmed	Alive	2015-02-25	2015-02-25	2015-03-01	2015-03-09	2015-03-02	18	FORECARIAH	Yes	Health Centre	Coyah 1	5	Jan - Mar 2015	FALSE
Guinea	confirmed	Dead	2014-10-08	2014-10-08	2014-10-11	2014-10-23	2014-10-10	35	MACENTA	Yes	ETU	Gueckedou 1	2	Oct - Dec 2014	FALSE
Guinea	confirmed	Dead	2014-12-14	2014-12-14	2014-12-19	2014-12-21	NA	NA	KISSIDOUGO	NA	Hospitalisation Unknown	NA	NA	Oct - Dec 2014	FALSE
Guinea	confirmed	Dead	2014-09-09	2014-09-09	2014-09-18	2014-10-01	2014-09-18	76	MACENTA	Yes	ETU	Gueckedou 1	9	Jul - Sep 2014	FALSE
Guinea	confirmed	Dead	2014-08-23	2014-08-23	2014-08-29	2014-09-03	2014-08-30	10	MACENTA	Yes	ETU	Gueckedou 1	7	Jul - Sep 2014	FALSE
Guinea	confirmed	Dead	2014-09-10	2014-09-10	2014-09-21	2014-09-22	2014-09-21	25	CONAKRY	Yes	ETU	Conakry 2	11	Jul - Sep 2014	FALSE
Guinea	confirmed	Dead	2014-08-17	2014-08-17	2014-08-22	2014-08-22	NA	48	MACENTA	No	Not Hospitalised	NA	NA	Jul - Sep 2014	TRUE
Guinea	probable	Dead	2014-08-18	2014-08-18	2014-08-30	2014-08-30	NA	22	GUECKEDOU	NA	Hospitalisation Unknown	NA	NA	Jul - Sep 2014	TRUE
Guinea	confirmed	Alive	2014-10-05	2014-10-05	2014-10-10	2014-10-25	2014-10-14	35	MACENTA	Yes	ETU	Gueckedou 1	9	Oct - Dec 2014	FALSE
Guinea	confirmed	Dead	2015-02-02	2015-02-02	2015-02-03	2015-02-12	2015-02-03	0	LOLA	Yes	ETU	N'zerekore 1	1	Jan - Mar 2015	FALSE
Guinea	confirmed	Dead	2014-03-27	2014-03-27	2014-04-04	2014-04-06	2014-04-04	53	GUECKEDOU	Yes	ETU	Gueckedou 1	8	Jan - Mar 2014	FALSE
Guinea	confirmed	Dead	2014-08-31	2014-08-31	2014-09-04	2014-12-05	2014-09-03	46	MACENTA	Yes	ETU	Gueckedou 1	3	Jul - Sep 2014	FALSE
Guinea	confirmed	Dead	2015-01-31	2015-01-31	2015-02-05	2015-02-05	NA	31	FORECARIAH	No	Not Hospitalised	NA	NA	Jan - Mar 2015	TRUE
Guinea	confirmed	Dead	2015-02-27	2015-02-27	2015-03-04	2015-03-08	2015-03-04	30	FORECARIAH	Yes	ETU	Conakry 2	5	Jan - Mar 2015	FALSE
Guinea	confirmed	Alive	NA	2014-05-23	2014-05-27	2014-06-21	2014-05-27	30	TELIMELE	Yes	Hospital	Telimele 2	NA	Apr - Jun 2014	FALSE
Guinea	confirmed	Alive	2014-11-28	2014-11-28	2014-12-01	2014-12-14	2014-12-01	16	CONAKRY	Yes	ETU	Conakry 2	3	Oct - Dec 2014	FALSE
Guinea	confirmed	Alive	2014-10-13	2014-10-13	2014-11-01	2014-11-01	2014-10-14	19	KEROUANE	Yes	ETU	Conakry 2	1	Oct - Dec 2014	TRUE
Guinea	confirmed	Dead	2014-10-17	2014-10-17	2014-10-20	2014-10-28	2014-10-20	5	N'ZEREKORE	Yes	ETU	Gueckedou 1	3	Oct - Dec 2014	FALSE
Guinea	confirmed	Alive	2014-11-10	2014-11-10	2014-11-17	2014-12-22	2014-11-17	5	KANKAN	Yes	ETU	Gueckedou 1	7	Oct - Dec 2014	FALSE
Guinea	confirmed	Alive	2014-11-18	2014-11-18	2014-11-19	2014-12-03	2014-11-19	18	CONAKRY	Yes	ETU	Conakry 2	1	Oct - Dec 2014	FALSE
Guinea	confirmed	Dead	2014-11-28	2014-11-28	2014-11-30	2014-12-07	2014-11-30	35	MACENTA	Yes	ETU	Macenta 2	2	Oct - Dec 2014	FALSE
Guinea	suspected	NA	2015-09-23	2015-09-23	2015-09-25	NA	2015-09-25	16	CONAKRY	Yes	Unknown TC Type	Conakry 1	2	Jul - Sep 2015	FALSE
Guinea	confirmed	Alive	2014-12-18	2014-12-18	2014-12-19	2015-01-02	2014-12-19	17	COYAH	Yes	ETU	Conakry 2	1	Oct - Dec 2014	FALSE
Guinea	confirmed	Alive	2014-08-15	2014-08-15	2014-08-19	2014-09-04	2014-08-18	35	MACENTA	Yes	ETU	Gueckedou 1	3	Jul - Sep 2014	FALSE
Guinea	confirmed	Alive	2014-11-03	2014-11-03	2014-11-08	2014-11-15	2014-11-08	30	KEROUANE	Yes	ETU	Gueckedou 1	5	Oct - Dec 2014	FALSE
Guinea	confirmed	Dead	2015-05-19	2015-05-19	2015-05-24	2015-05-24	NA	30	FORECARIAH	No	Not Hospitalised	NA	NA	Apr - Jun 2015	TRUE
Guinea	confirmed	Dead	2014-11-17	2014-11-17	2014-11-22	2014-11-24	NA	40	BEYLA	NA	Hospitalisation Unknown	NA	NA	Oct - Dec 2014	FALSE
Guinea	confirmed	Alive	2014-11-18	2014-11-18	2014-12-25	2015-01-15	NA	26	DUBREKA	Yes	Unknown TC Type	NA	NA	Oct - Dec 2014	FALSE
Guinea	probable	Dead	2014-07-03	2014-07-03	2014-07-24	2014-07-24	NA	65	GUECKEDOU	NA	Hospitalisation Unknown	NA	NA	Jul - Sep 2014	TRUE
Guinea	confirmed	Dead	2014-12-18	2014-12-18	2014-12-24	2014-12-27	2014-12-24	65	KISSIDOUGO	Yes	ETU	Gueckedou 1	6	Oct - Dec 2014	FALSE
Guinea	confirmed	Dead	2014-10-18	2014-10-18	2014-10-21	2014-10-24	2014-10-21	65	KEROUANE	Yes	ETU	Gueckedou 1	3	Oct - Dec 2014	FALSE
Guinea	confirmed	Dead	2014-10-27	2014-10-27	2014-11-02	2014-11-06	2014-11-02	40	MACENTA	Yes	ETU	Gueckedou 1	6	Oct - Dec 2014	FALSE
Guinea	confirmed	Alive	2015-04-16	2015-04-16	2015-04-18	NA	2015-04-18	44	CONAKRY	Yes	ETU	Conakry 2	2	Apr - Jun 2015	FALSE
Guinea	confirmed	Dead	2014-10-04	2014-10-04	2014-10-10	2014-10-13	NA	62	COYAH	NA	Hospitalisation Unknown	NA	NA	Oct - Dec 2014	FALSE
Guinea	confirmed	Dead	2014-05-19	2014-05-19	2014-05-26	2014-05-30	NA	35	BOFFA	Yes	Unknown TC Type	NA	NA	Apr - Jun 2014	FALSE
Guinea	confirmed	Alive	2014-09-17	2014-09-17	2014-09-23	2014-10-06	2014-09-23	24	CONAKRY	Yes	ETU	Conakry 2	6	Jul - Sep 2014	FALSE
Guinea	confirmed	Dead	2014-10-09	2014-10-09	2014-10-10	2014-10-09	2014-10-09	32	KISSIDOUGO	Yes	ETU	Gueckedou 1	0	Oct - Dec 2014	TRUE
Guinea	confirmed	Alive	2014-10-24	2014-10-24	2014-10-27	2014-11-05	2014-10-26	26	FORECARIAH	Yes	ETU	Conakry 2	2	Oct - Dec 2014	FALSE
Guinea	probable	Dead	2015-01-18	2015-01-18	2015-01-21	2015-01-21	NA	60	FORECARIAH	No	Not Hospitalised	NA	NA	Jan - Mar 2015	TRUE
Guinea	confirmed	Alive	2014-11-27	2014-11-27	2014-11-28	2014-12-10	2014-11-28	38	COYAH	Yes	ETU	Conakry 2	1	Oct - Dec 2014	FALSE
Guinea	confirmed	Dead	2014-08-20	2014-08-20	2014-08-24	2014-08-27	NA	39	MACENTA	Yes	Unknown TC Type	NA	NA	Jul - Sep 2014	FALSE
Guinea	probable	Dead	2014-08-13	2014-08-13	2014-08-30	2014-08-30	NA	3	GUECKEDOU	NA	Hospitalisation Unknown	NA	NA	Jul - Sep 2014	TRUE
Guinea	confirmed	Dead	2014-12-20	2014-12-20	2014-12-23	2015-01-05	2014-12-23	60	COYAH	Yes	ETU	Conakry 2	3	Oct - Dec 2014	FALSE
Guinea	confirmed	Dead	2015-03-12	2015-03-12	2015-03-14	2015-03-14	2015-03-14	30	CONAKRY	Yes	ETU	Conakry 2	2	Jan - Mar 2015	TRUE
Guinea	confirmed	Dead	2015-04-21	2015-04-21	2015-04-23	2015-04-24	2015-04-23	34	FORECARIAH	Yes	Unknown TC Type	Forecariah 1	2	Apr - Jun 2015	FALSE
Guinea	confirmed	Alive	2014-05-22	2014-05-22	2014-06-02	2014-06-14	2014-05-22	20	BOFFA	Yes	Hospital	Boffa 1	0	Apr - Jun 2014	FALSE
Guinea	confirmed	Dead	2015-07-10	2015-07-10	2015-07-15	2015-07-15	NA	1	FORECARIAH	No	Not Hospitalised	NA	NA	Jul - Sep 2015	TRUE
Guinea	confirmed	Dead	2014-10-17	2014-10-17	2014-10-22	2014-10-25	2014-10-21	40	KEROUANE	Yes	ETU	Gueckedou 1	4	Oct - Dec 2014	FALSE
Guinea	confirmed	Dead	2015-04-17	2015-04-17	2015-04-21	2015-04-21	NA	52	FORECARIAH	No	Not Hospitalised	NA	NA	Apr - Jun 2015	TRUE
Guinea	probable	Dead	2014-12-15	2014-12-15	2014-12-17	2014-12-17	NA	12	LOLA	NA	Hospitalisation Unknown	NA	NA	Oct - Dec 2014	TRUE
Guinea	confirmed	Dead	2014-08-12	2014-08-12	2014-08-17	2014-08-20	2014-08-17	2	MACENTA	Yes	ETU	Gueckedou 1	5	Jul - Sep 2014	FALSE
Guinea	probable	Dead	2014-03-01	2014-03-01	2014-06-01	2014-03-01	NA	40	GUECKEDOU	No	Not Hospitalised	NA	NA	Jan - Mar 2014	TRUE
Guinea	confirmed	Dead	2014-08-15	2014-08-15	2014-08-19	2014-09-01	2014-08-18	39	GUECKEDOU	Yes	ETU	Gueckedou 1	3	Jul - Sep 2014	FALSE
Guinea	confirmed	Alive	2015-04-07	2015-04-07	2015-04-09	2015-04-27	2015-04-09	6	COYAH	Yes	Health Centre	Coyah 1	2	Apr - Jun 2015	FALSE
Guinea	confirmed	Dead	2014-11-13	2014-11-13	2014-11-19	2014-11-21	2014-11-19	60	GUECKEDOU	Yes	ETU	Gueckedou 1	6	Oct - Dec 2014	FALSE
Guinea	confirmed	Dead	2014-08-28	2014-08-28	2014-09-05	2014-09-05	2014-09-05	25	MACENTA	Yes	ETU	Gueckedou 1	8	Jul - Sep 2014	TRUE
Guinea	confirmed	Alive	2014-09-05	2014-09-05	2014-09-10	2014-09-25	NA	2	MACENTA	Yes	Unknown TC Type	NA	NA	Jul - Sep 2014	FALSE
Guinea	confirmed	Dead	2015-01-03	2015-01-03	2015-01-07	2015-01-17	2015-01-07	60	DUBREKA	Yes	Health Centre	Coyah 1	4	Jan - Mar 2015	FALSE
Guinea	confirmed	Dead	2014-09-14	2014-09-14	2014-09-19	NA	2014-09-19	41	MACENTA	Yes	ETU	Gueckedou 1	5	Jul - Sep 2014	FALSE
Guinea	confirmed	Dead	2014-09-06	2014-09-06	2014-09-12	2014-12-04	NA	60	MACENTA	NA	Hospitalisation Unknown	NA	NA	Jul - Sep 2014	FALSE
Guinea	confirmed	Dead	2014-05-22	2014-05-22	2014-05-25	2014-05-30	NA	0	TELIMELE	Yes	Health Centre	Telimele 1	NA	Apr - Jun 2014	FALSE
Guinea	confirmed	Dead	2014-11-25	2014-11-25	2014-11-30	2014-12-09	2014-11-30	36	CONAKRY	Yes	ETU	Conakry 2	5	Oct - Dec 2014	FALSE
Guinea	confirmed	Dead	2014-11-23	2014-11-23	2014-11-25	2014-11-26	NA	37	MACENTA	NA	Hospitalisation Unknown	NA	NA	Oct - Dec 2014	FALSE
Guinea	confirmed	Dead	2014-10-12	2014-10-12	2014-10-13	2014-10-20	2014-10-14	23	KEROUANE	Yes	ETU	Gueckedou 1	2	Oct - Dec 2014	FALSE
Guinea	confirmed	Alive	2014-05-27	2014-05-27	2014-05-31	2014-06-20	2014-05-31	54	TELIMELE	Yes	Hospital	Telimele 2	4	Apr - Jun 2014	FALSE
Guinea	confirmed	Alive	2014-09-20	2014-09-20	2014-09-24	2014-10-14	NA	19	MACENTA	Yes	Unknown TC Type	NA	NA	Jul - Sep 2014	FALSE
Guinea	confirmed	Dead	2014-12-30	2014-12-30	2015-01-08	2015-01-08	NA	5	FARANAH	No	Not Hospitalised	NA	NA	Oct - Dec 2014	TRUE
Guinea	confirmed	Dead	2015-01-20	2015-01-20	2015-01-24	2015-01-24	NA	25	CONAKRY	No	Not Hospitalised	NA	NA	Jan - Mar 2015	TRUE
Guinea	confirmed	Dead	2014-11-04	2014-11-04	2014-11-08	2014-11-12	2014-11-08	65	MACENTA	Yes	ETU	Macenta 2	4	Oct - Dec 2014	FALSE
Guinea	confirmed	Dead	2015-01-20	2015-01-20	2015-01-25	2015-01-25	NA	50	CONAKRY	No	Not Hospitalised	NA	NA	Jan - Mar 2015	TRUE
Guinea	confirmed	Dead	2014-11-12	2014-11-12	2014-11-17	2014-11-18	NA	60	KOUROUSSA	Yes	Unknown TC Type	NA	NA	Oct - Dec 2014	FALSE
Guinea	confirmed	Dead	2014-10-04	2014-10-04	2014-10-08	2014-10-24	2014-10-08	19	LOLA	Yes	ETU	Gueckedou 1	4	Oct - Dec 2014	FALSE
Guinea	confirmed	Dead	2015-01-10	2015-01-10	2015-01-10	2015-01-13	2015-01-10	25	COYAH	Yes	Health Centre	Coyah 1	0	Jan - Mar 2015	FALSE
Guinea	confirmed	Dead	2014-09-03	2014-09-03	2014-09-09	2014-09-12	NA	45	CONAKRY	Yes	Unknown TC Type	NA	NA	Jul - Sep 2014	FALSE
Guinea	probable	Dead	2014-09-10	2014-09-10	2014-09-14	2014-09-15	2014-09-14	15	GUECKEDOU	Yes	ETU	Gueckedou 1	4	Jul - Sep 2014	FALSE
Guinea	confirmed	Alive	2014-10-01	2014-10-01	2014-10-07	2014-10-27	2014-10-07	15	COYAH	Yes	ETU	Conakry 2	6	Oct - Dec 2014	FALSE
Guinea	confirmed	Dead	2015-04-02	2015-04-02	2015-04-06	2015-04-08	2015-04-06	73	FORECARIAH	Yes	ETU	Conakry 2	4	Apr - Jun 2015	FALSE
Guinea	confirmed	Dead	2015-02-13	2015-02-13	2015-02-20	2015-02-23	2015-02-20	18	COYAH	Yes	Health Centre	Coyah 1	7	Jan - Mar 2015	FALSE
Guinea	confirmed	Dead	2014-08-21	2014-08-21	2014-08-30	2014-08-30	NA	60	MACENTA	NA	Hospitalisation Unknown	NA	NA	Jul - Sep 2014	TRUE
Guinea	confirmed	Dead	2014-10-11	2014-10-11	2014-10-17	2014-10-24	2014-10-17	37	MACENTA	Yes	ETU	Gueckedou 1	6	Oct - Dec 2014	FALSE
Guinea	confirmed	Dead	2014-09-13	2014-09-13	2014-09-20	2014-09-23	2014-09-20	35	GUECKEDOU	Yes	ETU	Gueckedou 1	7	Jul - Sep 2014	FALSE
Guinea	confirmed	Alive	2015-02-02	2015-02-02	2015-02-07	2015-02-22	2015-02-07	7	FORECARIAH	Yes	Unknown TC Type	Forecariah 1	5	Jan - Mar 2015	FALSE
Guinea	probable	Dead	2014-11-02	2014-11-02	2014-11-06	NA	NA	30	SIGUIRI	NA	Hospitalisation Unknown	NA	NA	Oct - Dec 2014	FALSE
Guinea	confirmed	Dead	2014-08-21	2014-08-21	2014-09-02	2014-09-02	NA	9	MACENTA	NA	Hospitalisation Unknown	NA	NA	Jul - Sep 2014	TRUE
Guinea	confirmed	Alive	2014-03-20	2014-03-20	2014-03-29	2014-04-03	2014-03-29	29	CONAKRY	Yes	ETU	Conakry 2	9	Jan - Mar 2014	FALSE
Guinea	confirmed	Dead	2014-12-14	2014-12-14	2014-12-19	2014-12-24	2014-12-20	51	COYAH	Yes	ETU	Conakry 2	6	Oct - Dec 2014	FALSE
Guinea	confirmed	Dead	2015-03-09	2015-03-09	2015-03-14	2015-03-14	NA	50	CONAKRY	No	Not Hospitalised	NA	NA	Jan - Mar 2015	TRUE
Guinea	confirmed	Alive	2015-06-10	2015-06-10	2015-06-12	2015-06-26	2015-06-12	21	DUBREKA	Yes	Health Centre	Coyah 1	2	Apr - Jun 2015	FALSE
Guinea	confirmed	Alive	2014-04-08	2014-04-08	2014-04-10	2014-04-26	2014-04-10	17	GUECKEDOU	Yes	ETU	Gueckedou 1	2	Apr - Jun 2014	FALSE
Guinea	confirmed	Alive	2014-09-15	2014-09-15	2014-09-24	2014-10-08	2014-09-29	24	MACENTA	Yes	ETU	Macenta 2	14	Jul - Sep 2014	FALSE
Guinea	confirmed	Alive	2014-09-01	2014-09-01	2014-09-14	2014-09-20	2014-09-12	33	MACENTA	Yes	ETU	Gueckedou 1	11	Jul - Sep 2014	FALSE
Guinea	probable	Dead	2015-01-25	2015-01-25	2015-02-08	2015-02-08	NA	35	FORECARIAH	No	Not Hospitalised	NA	NA	Jan - Mar 2015	TRUE
Guinea	confirmed	Alive	2014-09-20	2014-09-20	2014-09-23	2014-10-13	2014-09-22	28	CONAKRY	Yes	ETU	Conakry 2	2	Jul - Sep 2014	FALSE
Guinea	confirmed	Dead	2014-12-04	2014-12-04	2014-12-05	NA	NA	17	MACENTA	Yes	ETU	Macenta 2	NA	Oct - Dec 2014	FALSE
Guinea	confirmed	Dead	2014-12-14	2014-12-14	2014-12-17	2014-12-19	NA	1	FORECARIAH	NA	Hospitalisation Unknown	NA	NA	Oct - Dec 2014	FALSE
Guinea	confirmed	Dead	2014-11-18	2014-11-18	2014-11-23	2014-11-25	NA	48	KISSIDOUGO	NA	Hospitalisation Unknown	NA	NA	Oct - Dec 2014	FALSE
Guinea	confirmed	Dead	2014-10-14	2014-10-14	2014-10-19	2014-10-21	NA	30	COYAH	NA	Hospitalisation Unknown	NA	NA	Oct - Dec 2014	FALSE
Guinea	confirmed	Alive	2014-08-20	2014-08-20	2014-08-24	2014-09-02	2014-08-24	10	MACENTA	Yes	ETU	Gueckedou 1	4	Jul - Sep 2014	FALSE
Guinea	confirmed	Alive	2014-11-17	2014-11-17	2014-11-21	2014-12-03	2014-11-21	40	DUBREKA	Yes	ETU	Conakry 2	4	Oct - Dec 2014	FALSE
Guinea	confirmed	Alive	2014-12-19	2014-12-19	NA	2015-01-01	2014-12-19	50	KISSIDOUGO	Yes	Unknown TC Type	NA	0	Oct - Dec 2014	FALSE
Guinea	confirmed	Dead	2015-04-25	2015-04-25	2015-04-30	2015-04-30	NA	0	FORECARIAH	No	Not Hospitalised	NA	NA	Apr - Jun 2015	TRUE
Guinea	confirmed	Alive	2014-10-27	2014-10-27	2014-11-02	2014-11-11	NA	15	N'ZEREKORE	Yes	Unknown TC Type	NA	NA	Oct - Dec 2014	FALSE
Guinea	confirmed	Alive	2014-06-08	2014-06-08	2014-06-10	2014-06-28	2014-06-10	4	TELIMELE	Yes	Hospital	Telimele 2	2	Apr - Jun 2014	FALSE
Guinea	confirmed	Alive	2015-01-18	2015-01-18	2015-01-31	2015-02-11	2015-01-31	17	LOLA	Yes	ETU	N'zerekore 1	13	Jan - Mar 2015	FALSE
Guinea	confirmed	Alive	2014-05-06	2014-05-06	2014-05-20	2014-06-02	2014-05-06	55	TELIMELE	Yes	Health Centre	Telimele 1	0	Apr - Jun 2014	FALSE
Guinea	confirmed	Dead	2014-09-28	2014-09-28	2014-10-04	2014-10-13	2014-10-04	56	CONAKRY	Yes	ETU	Conakry 2	6	Jul - Sep 2014	FALSE
Guinea	confirmed	Dead	2015-07-08	2015-07-08	2015-07-13	2015-07-13	2015-07-13	2	CONAKRY	Yes	Unknown TC Type	Conakry 1	5	Jul - Sep 2015	TRUE
Guinea	probable	Dead	2014-11-05	2014-11-05	2014-11-18	NA	NA	70	FARANAH	NA	Hospitalisation Unknown	NA	NA	Oct - Dec 2014	FALSE
Guinea	confirmed	Alive	2014-12-15	2014-12-15	2014-12-24	2014-12-29	2014-12-24	39	CONAKRY	Yes	ETU	Conakry 2	9	Oct - Dec 2014	FALSE
Guinea	confirmed	Dead	2014-10-17	2014-10-17	2014-11-01	2014-11-04	2014-11-01	20	MACENTA	Yes	ETU	Gueckedou 1	15	Oct - Dec 2014	FALSE
Guinea	confirmed	Dead	2014-12-22	2014-12-22	2014-12-30	2015-01-07	2014-12-29	37	DUBREKA	Yes	ETU	Conakry 2	7	Oct - Dec 2014	FALSE
Guinea	probable	Dead	2014-12-05	2014-12-05	2014-12-20	2014-12-20	NA	55	KISSIDOUGO	No	Not Hospitalised	NA	NA	Oct - Dec 2014	TRUE
Guinea	confirmed	Dead	2014-10-18	2014-10-18	2014-10-27	2014-10-30	NA	22	N'ZEREKORE	NA	Hospitalisation Unknown	NA	NA	Oct - Dec 2014	FALSE
Guinea	confirmed	Alive	2015-07-15	2015-07-15	2015-07-17	2015-08-03	2015-07-17	28	CONAKRY	Yes	Unknown TC Type	Conakry 1	2	Jul - Sep 2015	FALSE
Guinea	confirmed	Alive	2014-08-27	2014-08-27	2014-08-30	2014-12-04	2014-08-30	44	MACENTA	Yes	ETU	Gueckedou 1	3	Jul - Sep 2014	FALSE
Guinea	confirmed	Alive	2015-07-02	2015-07-02	2015-07-08	2015-07-21	2015-07-08	17	CONAKRY	Yes	Unknown TC Type	Conakry 1	6	Jul - Sep 2015	FALSE
Guinea	confirmed	Dead	2014-11-17	2014-11-17	2014-11-19	2014-11-19	2014-11-19	22	CONAKRY	Yes	ETU	Conakry 2	2	Oct - Dec 2014	TRUE
Guinea	confirmed	Dead	2015-02-12	2015-02-12	2015-02-16	2015-02-16	NA	5	CONAKRY	Yes	Unknown TC Type	NA	NA	Jan - Mar 2015	TRUE
Guinea	confirmed	Dead	2015-05-10	2015-05-10	2015-05-14	2015-05-21	2015-05-14	38	FORECARIAH	Yes	Unknown TC Type	Forecariah 1	4	Apr - Jun 2015	FALSE
Guinea	confirmed	Dead	2014-11-28	2014-11-28	2014-12-04	2014-12-19	2014-12-04	48	DABOLA	Yes	ETU	Gueckedou 1	6	Oct - Dec 2014	FALSE
Guinea	confirmed	Dead	2014-04-09	2014-04-09	2014-04-11	NA	NA	30	GUECKEDOU	No	Not Hospitalised	NA	NA	Apr - Jun 2014	FALSE
Guinea	confirmed	Dead	2015-05-05	2015-05-05	2015-05-10	2015-05-10	NA	48	FORECARIAH	No	Not Hospitalised	NA	NA	Apr - Jun 2015	TRUE
Guinea	confirmed	Dead	2014-10-08	2014-10-08	2014-10-08	2014-10-08	NA	45	MACENTA	NA	Hospitalisation Unknown	NA	NA	Oct - Dec 2014	TRUE
Guinea	confirmed	Dead	2014-10-10	2014-10-10	2014-10-16	2014-10-24	2014-10-16	46	MACENTA	Yes	ETU	Gueckedou 1	6	Oct - Dec 2014	FALSE
Guinea	confirmed	Dead	2014-04-07	2014-04-07	2014-04-14	NA	NA	27	GUECKEDOU	NA	Hospitalisation Unknown	NA	NA	Apr - Jun 2014	FALSE
Guinea	confirmed	Alive	2014-09-13	2014-09-13	2014-09-14	2014-09-24	2014-09-14	22	CONAKRY	Yes	ETU	Conakry 2	1	Jul - Sep 2014	FALSE
Guinea	confirmed	Alive	2014-08-11	2014-08-11	2014-08-15	2014-08-26	2014-08-14	35	MACENTA	Yes	ETU	Macenta 2	3	Jul - Sep 2014	FALSE
Guinea	confirmed	Dead	2014-11-20	2014-11-20	2014-11-21	2014-11-24	2014-11-20	14	KANKAN	Yes	ETU	Gueckedou 1	0	Oct - Dec 2014	FALSE
Guinea	confirmed	Dead	2014-11-16	2014-11-16	2014-11-24	2014-11-27	2014-11-24	35	CONAKRY	Yes	ETU	Conakry 2	8	Oct - Dec 2014	FALSE
Guinea	confirmed	Dead	2015-03-17	2015-03-17	2015-03-23	2015-03-23	NA	52	CONAKRY	NA	Hospitalisation Unknown	NA	NA	Jan - Mar 2015	TRUE
Guinea	confirmed	Dead	2014-08-20	2014-08-20	2014-09-02	2014-09-02	NA	19	MACENTA	NA	Hospitalisation Unknown	NA	NA	Jul - Sep 2014	TRUE
Guinea	confirmed	Dead	2014-12-02	2014-12-02	2014-12-07	2014-12-25	NA	20	MACENTA	Yes	Unknown TC Type	NA	NA	Oct - Dec 2014	FALSE
Guinea	confirmed	Alive	2014-09-13	2014-09-13	2014-09-15	2014-10-06	2014-09-15	19	CONAKRY	Yes	ETU	Conakry 2	2	Jul - Sep 2014	FALSE
Guinea	probable	Dead	2015-06-13	2015-06-13	2015-07-21	2015-07-21	NA	0	CONAKRY	No	Not Hospitalised	NA	NA	Apr - Jun 2015	TRUE
Guinea	confirmed	Dead	2014-11-02	2014-11-02	2014-11-06	2014-11-09	2014-11-06	6	KEROUANE	Yes	ETU	Gueckedou 1	4	Oct - Dec 2014	FALSE
Guinea	confirmed	Dead	2015-03-18	2015-03-18	2015-03-19	2015-03-19	NA	30	FORECARIAH	No	Not Hospitalised	NA	NA	Jan - Mar 2015	TRUE
Guinea	confirmed	Dead	2015-02-15	2015-02-15	2015-02-20	2015-02-26	2015-02-20	34	COYAH	Yes	Health Centre	Coyah 1	5	Jan - Mar 2015	FALSE
Guinea	confirmed	Alive	2014-09-16	2014-09-16	2014-09-22	2014-10-07	2014-09-22	50	MACENTA	Yes	ETU	Gueckedou 1	6	Jul - Sep 2014	FALSE
Guinea	confirmed	Alive	2015-03-08	2015-03-08	2015-03-10	2015-03-20	2015-03-10	22	FORECARIAH	Yes	Health Centre	Coyah 1	2	Jan - Mar 2015	FALSE
Guinea	probable	Dead	2014-02-11	2014-02-11	2014-02-11	2014-02-15	NA	23	GUECKEDOU	No	Not Hospitalised	NA	NA	Jan - Mar 2014	FALSE
Guinea	confirmed	Dead	2015-03-28	2015-03-28	2015-03-31	2015-04-04	2015-03-31	25	FORECARIAH	Yes	Health Centre	Coyah 1	3	Jan - Mar 2015	FALSE
Guinea	confirmed	Dead	2014-11-18	2014-11-18	2014-11-23	2014-11-23	NA	30	CONAKRY	Yes	Unknown TC Type	NA	NA	Oct - Dec 2014	TRUE
Guinea	confirmed	Dead	2015-02-01	2015-02-01	2015-02-09	2015-02-10	2015-02-09	54	CONAKRY	Yes	ETU	Conakry 2	8	Jan - Mar 2015	FALSE
Guinea	confirmed	Dead	2014-10-29	2014-10-29	2014-11-01	2014-11-06	2014-11-01	30	MACENTA	Yes	ETU	Gueckedou 1	3	Oct - Dec 2014	FALSE
Guinea	confirmed	Dead	2015-02-04	2015-02-04	2015-02-09	2015-02-09	NA	2	FORECARIAH	No	Not Hospitalised	NA	NA	Jan - Mar 2015	TRUE
Guinea	confirmed	Alive	2015-06-16	2015-06-16	2015-06-21	2015-07-01	2015-06-21	35	FORECARIAH	Yes	Unknown TC Type	Forecariah 1	5	Apr - Jun 2015	FALSE
Guinea	confirmed	Dead	2014-11-02	2014-11-02	2014-11-10	2014-11-10	NA	4	KEROUANE	NA	Hospitalisation Unknown	NA	NA	Oct - Dec 2014	TRUE
Guinea	confirmed	Alive	2014-09-30	2014-09-30	2014-10-09	2014-10-25	2014-10-09	12	LOLA	Yes	ETU	Gueckedou 1	9	Jul - Sep 2014	FALSE
Guinea	confirmed	Alive	2014-05-25	2014-05-25	2014-05-30	2014-06-13	NA	55	TELIMELE	Yes	Unknown TC Type	NA	NA	Apr - Jun 2014	FALSE
Guinea	confirmed	Dead	2014-12-02	2014-12-02	2014-12-14	2014-12-15	2014-12-02	50	FORECARIAH	Yes	ETU	Conakry 2	0	Oct - Dec 2014	FALSE
Guinea	probable	Dead	2014-08-19	2014-08-19	2014-09-13	2014-09-13	NA	35	N'ZEREKORE	NA	Hospitalisation Unknown	NA	NA	Jul - Sep 2014	TRUE
Guinea	confirmed	Dead	2014-12-03	2014-12-03	2014-12-08	NA	NA	55	LOLA	No	Not Hospitalised	NA	NA	Oct - Dec 2014	FALSE
Guinea	confirmed	Dead	2014-11-01	2014-11-01	2014-11-05	2014-11-10	2014-11-05	27	KEROUANE	Yes	ETU	Gueckedou 1	4	Oct - Dec 2014	FALSE
Guinea	confirmed	Dead	2014-08-12	2014-08-12	2014-08-18	2014-09-02	2014-08-18	60	MACENTA	Yes	ETU	Gueckedou 1	6	Jul - Sep 2014	FALSE
Guinea	confirmed	Alive	2015-03-23	2015-03-23	2015-03-29	2015-04-07	2015-03-29	42	CONAKRY	Yes	ETU	Conakry 2	6	Jan - Mar 2015	FALSE
Guinea	confirmed	Alive	2014-11-16	2014-11-16	2014-11-17	2014-12-02	2014-11-17	24	N'ZEREKORE	Yes	ETU	Gueckedou 1	1	Oct - Dec 2014	FALSE
Guinea	probable	Dead	2015-01-17	2015-01-17	2015-01-22	2015-01-22	NA	65	FORECARIAH	NA	Hospitalisation Unknown	NA	NA	Jan - Mar 2015	TRUE
Guinea	confirmed	Alive	2014-06-03	2014-06-03	2014-06-10	2014-06-22	2014-06-10	26	GUECKEDOU	Yes	ETU	Gueckedou 1	7	Apr - Jun 2014	FALSE
Guinea	confirmed	Dead	2014-12-22	2014-12-22	2014-12-27	2015-01-01	2014-12-27	50	LOLA	Yes	ETU	N'zerekore 1	5	Oct - Dec 2014	FALSE
Guinea	confirmed	Dead	2014-10-20	2014-10-20	2014-10-27	2014-10-29	NA	30	KEROUANE	NA	Hospitalisation Unknown	NA	NA	Oct - Dec 2014	FALSE
Guinea	confirmed	Dead	2014-10-31	2014-10-31	2014-11-05	2014-11-09	2014-11-05	38	KEROUANE	Yes	ETU	Gueckedou 1	5	Oct - Dec 2014	FALSE
Guinea	confirmed	Dead	2015-02-09	2015-02-09	2015-02-15	2015-02-17	2015-02-15	50	FORECARIAH	Yes	Health Centre	Coyah 1	6	Jan - Mar 2015	FALSE
Guinea	confirmed	Alive	2014-09-23	2014-09-23	2014-09-28	2014-10-07	2014-09-28	40	MACENTA	Yes	ETU	Macenta 2	5	Jul - Sep 2014	FALSE
Guinea	confirmed	Dead	2014-12-17	2014-12-17	2014-12-22	2014-12-22	NA	51	CONAKRY	Yes	Unknown TC Type	NA	NA	Oct - Dec 2014	TRUE
Guinea	confirmed	Alive	2014-12-15	2014-12-15	2014-12-19	2014-12-25	2014-12-19	39	COYAH	Yes	ETU	Conakry 2	4	Oct - Dec 2014	FALSE
Guinea	confirmed	Dead	2014-05-25	2014-05-25	2014-05-29	2014-06-03	2014-05-29	60	TELIMELE	Yes	Hospital	Telimele 2	4	Apr - Jun 2014	FALSE
Guinea	confirmed	Dead	2015-03-19	2015-03-19	2015-03-19	2015-03-19	NA	45	FORECARIAH	No	Not Hospitalised	NA	NA	Jan - Mar 2015	TRUE
Guinea	confirmed	Dead	2014-12-13	2014-12-13	2014-12-14	2014-12-26	2014-12-14	24	COYAH	Yes	ETU	Conakry 2	1	Oct - Dec 2014	FALSE
Guinea	confirmed	Alive	2014-06-07	2014-06-07	2014-06-11	2014-06-18	2014-06-11	36	GUECKEDOU	Yes	ETU	Gueckedou 1	4	Apr - Jun 2014	FALSE
Guinea	confirmed	Dead	2014-09-02	2014-09-02	2014-09-08	2014-09-18	2014-09-08	40	MACENTA	Yes	ETU	Gueckedou 1	6	Jul - Sep 2014	FALSE
Guinea	confirmed	Dead	2014-10-08	2014-10-08	2014-10-11	2014-10-14	2014-10-12	28	MACENTA	Yes	ETU	Gueckedou 1	4	Oct - Dec 2014	FALSE
Guinea	confirmed	Dead	2015-01-28	2015-01-28	2015-02-01	2015-02-05	2015-02-01	45	LOLA	Yes	ETU	N'zerekore 1	4	Jan - Mar 2015	FALSE
Guinea	confirmed	Dead	2014-12-20	2014-12-20	2014-12-21	NA	2014-12-21	36	CONAKRY	Yes	ETU	Conakry 2	1	Oct - Dec 2014	FALSE
Guinea	confirmed	Dead	2014-10-18	2014-10-18	2014-10-18	NA	NA	40	MACENTA	NA	Hospitalisation Unknown	NA	NA	Oct - Dec 2014	FALSE
Guinea	confirmed	Dead	2015-04-16	2015-04-16	2015-04-19	2015-04-28	2015-04-19	50	FORECARIAH	Yes	Health Centre	Coyah 1	3	Apr - Jun 2015	FALSE
Guinea	confirmed	Alive	2014-05-27	2014-05-27	2014-07-01	2014-07-15	NA	35	CONAKRY	Yes	Unknown TC Type	NA	NA	Apr - Jun 2014	FALSE
Guinea	confirmed	Dead	2014-12-15	2014-12-15	2014-12-16	2014-12-25	2014-12-16	20	COYAH	Yes	ETU	Conakry 2	1	Oct - Dec 2014	FALSE
Guinea	confirmed	Dead	2014-03-25	2014-03-25	2014-03-31	NA	2014-03-31	65	GUECKEDOU	Yes	ETU	Gueckedou 1	6	Jan - Mar 2014	FALSE
Guinea	confirmed	Alive	2014-09-18	2014-09-18	2014-09-25	2014-10-10	2014-09-25	22	DALABA	Yes	ETU	Conakry 2	7	Jul - Sep 2014	FALSE
Guinea	confirmed	Alive	2014-09-07	2014-09-07	2014-09-08	2014-09-15	2014-09-08	48	KEROUANE	Yes	ETU	Gueckedou 1	1	Jul - Sep 2014	FALSE
Guinea	confirmed	Alive	2015-06-16	2015-06-16	2015-06-20	2015-07-13	2015-06-22	30	BOKE	Yes	ETU	Conakry 2	6	Apr - Jun 2015	FALSE
Guinea	confirmed	Dead	2014-08-17	2014-08-17	2014-08-23	2014-08-23	NA	NA	MACENTA	NA	Hospitalisation Unknown	NA	NA	Jul - Sep 2014	TRUE
Guinea	confirmed	Dead	2014-11-04	2014-11-04	2014-11-09	2014-11-15	2014-11-09	40	CONAKRY	Yes	ETU	Conakry 2	5	Oct - Dec 2014	FALSE
Guinea	probable	Dead	2014-12-13	2014-12-13	2014-12-20	2014-12-20	NA	57	KISSIDOUGO	No	Not Hospitalised	NA	NA	Oct - Dec 2014	TRUE
Guinea	confirmed	Alive	2015-01-29	2015-01-29	2015-01-31	2015-02-11	2015-01-31	35	LOLA	Yes	ETU	N'zerekore 1	2	Jan - Mar 2015	FALSE
Guinea	confirmed	Dead	2015-02-06	2015-02-06	2015-02-07	2015-02-12	2015-02-08	0	FORECARIAH	Yes	Health Centre	Coyah 1	2	Jan - Mar 2015	FALSE
Guinea	confirmed	Dead	2014-09-01	2014-09-01	2014-09-17	2014-09-18	2014-09-17	31	MACENTA	Yes	ETU	Gueckedou 1	16	Jul - Sep 2014	FALSE
Guinea	confirmed	Dead	2014-11-20	2014-11-20	2014-11-23	2014-12-23	2014-11-23	22	COYAH	Yes	ETU	Conakry 2	3	Oct - Dec 2014	FALSE
Guinea	confirmed	Alive	2014-12-22	2014-12-22	2014-12-28	2015-01-06	2014-12-29	50	DUBREKA	Yes	ETU	Conakry 2	7	Oct - Dec 2014	FALSE
Guinea	confirmed	Dead	2014-11-05	2014-11-05	2014-11-08	2014-11-12	2014-11-08	56	CONAKRY	Yes	ETU	Conakry 2	3	Oct - Dec 2014	FALSE
Guinea	confirmed	Dead	2014-09-05	2014-09-05	2014-09-09	2014-09-14	2014-09-09	27	CONAKRY	Yes	ETU	Conakry 2	4	Jul - Sep 2014	FALSE
Guinea	confirmed	Alive	2014-09-22	2014-09-22	NA	2014-10-06	2014-09-26	20	MACENTA	Yes	ETU	Gueckedou 1	4	Jul - Sep 2014	FALSE
Guinea	confirmed	Dead	2014-08-24	2014-08-24	2014-09-02	2014-09-03	2014-09-01	45	GUECKEDOU	Yes	ETU	Gueckedou 1	8	Jul - Sep 2014	FALSE
Guinea	confirmed	Dead	2015-06-14	2015-06-14	2015-06-16	2015-06-22	2015-06-16	50	FORECARIAH	Yes	Unknown TC Type	Forecariah 1	2	Apr - Jun 2015	FALSE
Guinea	confirmed	Dead	2014-11-10	2014-11-10	2014-11-17	2014-11-28	2014-11-17	18	KINDIA	Yes	ETU	Conakry 2	7	Oct - Dec 2014	FALSE
Guinea	probable	Dead	2014-10-09	2014-10-09	2014-12-07	NA	NA	48	KINDIA	No	Not Hospitalised	NA	NA	Oct - Dec 2014	FALSE
Guinea	confirmed	Dead	2014-03-22	2014-03-22	2014-03-22	2014-03-27	2014-03-22	45	GUECKEDOU	Yes	ETU	Gueckedou 1	0	Jan - Mar 2014	FALSE
Guinea	confirmed	Alive	2015-02-04	2015-02-04	2015-02-11	2015-02-25	2015-02-11	5	FORECARIAH	Yes	Unknown TC Type	Forecariah 1	7	Jan - Mar 2015	FALSE
Guinea	confirmed	Dead	2014-11-20	2014-11-20	2014-11-22	2014-11-23	2014-11-22	29	KINDIA	Yes	ETU	Conakry 2	2	Oct - Dec 2014	FALSE
Guinea	confirmed	Dead	2014-12-18	2014-12-18	2014-12-31	2014-12-31	NA	35	COYAH	Yes	Unknown TC Type	NA	NA	Oct - Dec 2014	TRUE
Guinea	confirmed	Dead	2014-06-16	2014-06-16	2014-06-23	2014-06-28	2014-06-23	80	GUECKEDOU	Yes	ETU	Gueckedou 1	7	Apr - Jun 2014	FALSE
Guinea	suspected	NA	2015-09-24	2015-09-24	2015-09-25	NA	2015-09-25	0	CONAKRY	Yes	Unknown TC Type	Conakry 1	1	Jul - Sep 2015	FALSE
Guinea	confirmed	Dead	2014-11-09	2014-11-09	2014-11-16	2014-11-20	2014-11-16	30	FARANAH	Yes	ETU	Gueckedou 1	7	Oct - Dec 2014	FALSE
Guinea	confirmed	Dead	2014-12-16	2014-12-16	2014-12-17	2014-12-29	2014-12-17	55	CONAKRY	Yes	ETU	Conakry 2	1	Oct - Dec 2014	FALSE
Guinea	probable	Dead	2014-12-18	2014-12-18	2014-12-28	2014-12-28	NA	42	SIGUIRI	Yes	Unknown TC Type	NA	NA	Oct - Dec 2014	TRUE
Guinea	confirmed	Dead	2014-07-02	2014-07-02	2014-07-07	2014-07-09	2014-07-05	55	GUECKEDOU	Yes	ETU	Gueckedou 1	3	Jul - Sep 2014	FALSE
Guinea	confirmed	Alive	2014-12-04	2014-12-04	2014-12-06	2014-12-16	2014-12-06	22	CONAKRY	Yes	ETU	Conakry 2	2	Oct - Dec 2014	FALSE
Guinea	confirmed	Dead	2015-02-16	2015-02-16	2015-02-22	2015-02-22	NA	30	FORECARIAH	No	Not Hospitalised	NA	NA	Jan - Mar 2015	TRUE
Guinea	confirmed	Alive	2014-10-06	2014-10-06	2014-10-12	2014-10-17	2014-10-12	18	N'ZEREKORE	Yes	ETU	Gueckedou 1	6	Oct - Dec 2014	FALSE
Guinea	confirmed	Alive	2014-11-20	2014-11-20	2014-11-23	2014-11-25	2014-11-23	44	CONAKRY	Yes	ETU	Conakry 2	3	Oct - Dec 2014	FALSE
Guinea	confirmed	Dead	2015-03-08	2015-03-08	2015-03-15	2015-03-15	NA	45	CONAKRY	No	Not Hospitalised	NA	NA	Jan - Mar 2015	TRUE
Guinea	confirmed	Alive	2015-02-04	2015-02-04	2015-02-15	2015-02-19	2015-02-15	37	FORECARIAH	Yes	Unknown TC Type	Forecariah 1	11	Jan - Mar 2015	FALSE
Guinea	confirmed	Dead	2014-10-28	2014-10-28	2014-11-02	2014-11-07	2014-11-02	60	KEROUANE	Yes	ETU	Gueckedou 1	5	Oct - Dec 2014	FALSE
Guinea	confirmed	Dead	2014-04-18	2014-04-18	2014-04-22	2014-04-26	2014-04-22	40	GUECKEDOU	Yes	ETU	Gueckedou 1	4	Apr - Jun 2014	FALSE
Guinea	confirmed	Dead	2014-09-24	2014-09-24	2014-10-05	2014-10-05	2014-10-05	92	MACENTA	Yes	ETU	Macenta 2	11	Jul - Sep 2014	TRUE
Guinea	confirmed	Dead	2014-11-27	2014-11-27	2014-12-03	2014-12-08	2014-12-03	25	LOLA	Yes	ETU	N'zerekore 1	6	Oct - Dec 2014	FALSE
Guinea	confirmed	Dead	2015-07-09	2015-07-09	2015-07-11	2015-07-20	2015-07-11	18	CONAKRY	Yes	Unknown TC Type	Conakry 1	2	Jul - Sep 2015	FALSE
Guinea	confirmed	Dead	2014-09-16	2014-09-16	2014-09-20	2014-09-22	2014-09-20	30	MACENTA	Yes	ETU	Gueckedou 1	4	Jul - Sep 2014	FALSE
Guinea	confirmed	Alive	2014-09-09	2014-09-09	2014-09-15	2014-09-29	2014-09-14	15	LOLA	Yes	ETU	Macenta 2	5	Jul - Sep 2014	FALSE
Guinea	confirmed	Alive	2014-10-09	2014-10-09	2014-10-18	2014-10-24	2014-10-18	24	N'ZEREKORE	Yes	ETU	Gueckedou 1	9	Oct - Dec 2014	FALSE
Guinea	confirmed	Dead	2014-12-02	2014-12-02	2014-12-12	2014-12-24	2014-12-12	44	KEROUANE	Yes	ETU	Gueckedou 1	10	Oct - Dec 2014	FALSE
Guinea	confirmed	Dead	2014-12-26	2014-12-26	2014-12-29	2015-01-04	2014-12-29	45	CONAKRY	Yes	ETU	Conakry 2	3	Oct - Dec 2014	FALSE
Guinea	confirmed	Dead	2014-09-10	2014-09-10	2014-09-16	2014-10-11	2014-09-16	36	CONAKRY	Yes	ETU	Conakry 2	6	Jul - Sep 2014	FALSE
Guinea	confirmed	Dead	2015-01-25	2015-01-25	2015-01-28	NA	2015-01-28	39	CONAKRY	Yes	ETU	Conakry 2	3	Jan - Mar 2015	FALSE
Guinea	confirmed	Dead	2014-12-27	2014-12-27	2014-12-30	2015-01-02	2014-12-30	4	LOLA	Yes	ETU	N'zerekore 1	3	Oct - Dec 2014	FALSE
Guinea	confirmed	Dead	2015-03-19	2015-03-19	2015-03-20	2015-03-20	2015-03-20	2	CONAKRY	Yes	ETU	Conakry 2	1	Jan - Mar 2015	TRUE
Guinea	confirmed	Dead	2014-06-20	2014-06-20	2014-06-24	2014-07-03	2014-06-24	38	GUECKEDOU	Yes	ETU	Gueckedou 1	4	Apr - Jun 2014	FALSE
Guinea	confirmed	Dead	2015-06-03	2015-06-03	2015-06-04	2015-06-09	2015-06-04	4	FORECARIAH	Yes	Unknown TC Type	Forecariah 1	1	Apr - Jun 2015	FALSE
Guinea	confirmed	Alive	2014-11-23	2014-11-23	2014-11-27	2014-12-22	2014-11-27	32	MACENTA	Yes	ETU	Macenta 2	4	Oct - Dec 2014	FALSE
Guinea	confirmed	Dead	2014-09-15	2014-09-15	2014-09-19	2014-09-25	2014-09-19	29	MACENTA	Yes	ETU	Gueckedou 1	4	Jul - Sep 2014	FALSE
Guinea	confirmed	Dead	2014-11-23	2014-11-23	2014-11-24	2014-12-01	2014-11-24	0	N'ZEREKORE	Yes	ETU	Gueckedou 1	1	Oct - Dec 2014	FALSE
Guinea	confirmed	Dead	2014-12-27	2014-12-27	2015-01-03	2015-01-05	2015-01-03	44	CONAKRY	Yes	ETU	Conakry 2	7	Oct - Dec 2014	FALSE
Guinea	confirmed	Alive	2014-09-14	2014-09-14	2014-09-21	2014-12-06	2014-09-21	60	MACENTA	Yes	ETU	Gueckedou 1	7	Jul - Sep 2014	FALSE
Guinea	confirmed	Dead	2014-08-23	2014-08-23	2014-09-02	NA	NA	60	MACENTA	NA	Hospitalisation Unknown	NA	NA	Jul - Sep 2014	FALSE
Guinea	confirmed	Alive	2014-10-19	2014-10-19	2014-10-24	2014-11-01	2014-10-24	25	KEROUANE	Yes	ETU	Gueckedou 1	5	Oct - Dec 2014	FALSE
Guinea	confirmed	Dead	2014-10-15	2014-10-15	2014-10-17	2014-10-21	2014-10-17	60	MACENTA	Yes	ETU	Gueckedou 1	2	Oct - Dec 2014	FALSE
Guinea	confirmed	Dead	2014-11-30	2014-11-30	2014-12-04	NA	NA	8	KANKAN	NA	Hospitalisation Unknown	NA	NA	Oct - Dec 2014	FALSE
Guinea	confirmed	Dead	2014-04-08	2014-04-08	2014-04-14	2014-04-19	2014-04-14	26	CONAKRY	Yes	ETU	Conakry 2	6	Apr - Jun 2014	FALSE
Guinea	confirmed	Dead	2014-04-17	2014-04-17	2014-04-20	2014-04-20	2014-04-20	80	GUECKEDOU	Yes	ETU	Gueckedou 1	3	Apr - Jun 2014	TRUE
Guinea	confirmed	Dead	2014-08-03	2014-08-03	2014-08-04	2014-08-05	2014-08-04	55	GUECKEDOU	Yes	ETU	Gueckedou 1	1	Jul - Sep 2014	FALSE
Guinea	confirmed	Dead	2014-11-02	2014-11-02	2014-11-09	2014-11-12	NA	25	FARANAH	Yes	Unknown TC Type	NA	NA	Oct - Dec 2014	FALSE
Guinea	confirmed	Alive	2014-05-15	2014-05-15	2014-05-23	2014-05-24	2014-05-23	60	MACENTA	Yes	ETU	Gueckedou 1	8	Apr - Jun 2014	FALSE
Guinea	confirmed	Dead	2014-10-27	2014-10-27	2014-11-05	2014-11-09	NA	45	N'ZEREKORE	Yes	Unknown TC Type	NA	NA	Oct - Dec 2014	FALSE
Guinea	confirmed	Dead	2014-08-24	2014-08-24	2014-08-24	2014-12-06	2014-08-24	0	MACENTA	Yes	ETU	Gueckedou 1	0	Jul - Sep 2014	FALSE
Guinea	confirmed	Dead	2014-04-23	2014-04-23	2014-04-25	2014-05-01	2014-04-25	46	CONAKRY	Yes	ETU	Conakry 2	2	Apr - Jun 2014	FALSE
Guinea	confirmed	Alive	2014-12-13	2014-12-13	2014-12-17	2014-12-23	2014-12-17	28	CONAKRY	Yes	ETU	Conakry 2	4	Oct - Dec 2014	FALSE
Guinea	probable	Dead	2014-11-13	2014-11-13	2014-11-18	NA	NA	NA	FARANAH	NA	Hospitalisation Unknown	NA	NA	Oct - Dec 2014	FALSE
Guinea	confirmed	Alive	2014-10-03	2014-10-03	2014-10-05	2014-10-11	2014-10-05	65	MACENTA	Yes	ETU	Macenta 2	2	Oct - Dec 2014	FALSE
Guinea	confirmed	Dead	2014-11-05	2014-11-05	2014-11-08	2014-11-09	2014-11-08	27	MACENTA	Yes	ETU	Gueckedou 1	3	Oct - Dec 2014	FALSE
Guinea	confirmed	Alive	2015-02-22	2015-02-22	2015-02-25	2015-03-08	2015-02-25	25	CONAKRY	Yes	ETU	Conakry 2	3	Jan - Mar 2015	FALSE
Guinea	confirmed	Alive	2015-02-21	2015-02-21	2015-02-27	2015-03-04	2015-02-27	26	CONAKRY	Yes	Health Centre	Coyah 1	6	Jan - Mar 2015	FALSE
Guinea	confirmed	Alive	2014-09-20	2014-09-20	2014-09-24	2014-10-03	2014-09-24	23	CONAKRY	Yes	ETU	Conakry 2	4	Jul - Sep 2014	FALSE
Guinea	confirmed	Alive	2014-08-22	2014-08-22	2014-09-01	2014-09-12	2014-08-31	45	GUECKEDOU	Yes	ETU	Gueckedou 1	9	Jul - Sep 2014	FALSE
Guinea	confirmed	Dead	2014-03-19	2014-03-19	2014-03-23	NA	NA	48	GUECKEDOU	Yes	ETU	Gueckedou 1	NA	Jan - Mar 2014	FALSE
Guinea	confirmed	Alive	2014-10-12	2014-10-12	2014-10-17	2014-10-30	2014-10-17	37	CONAKRY	Yes	ETU	Conakry 2	5	Oct - Dec 2014	FALSE
Guinea	confirmed	Dead	2014-08-27	2014-08-27	2014-08-29	2014-09-01	2014-08-30	48	GUECKEDOU	Yes	ETU	Gueckedou 1	3	Jul - Sep 2014	FALSE
Guinea	confirmed	Dead	2014-08-16	2014-08-16	2014-08-26	2014-08-28	2014-08-26	32	BEYLA	Yes	ETU	Conakry 2	10	Jul - Sep 2014	FALSE
Guinea	confirmed	Dead	2015-03-07	2015-03-07	2015-03-08	2015-03-12	2015-03-09	18	FORECARIAH	Yes	Health Centre	Coyah 1	2	Jan - Mar 2015	FALSE
Guinea	confirmed	Dead	2014-12-18	2014-12-18	2014-12-18	2014-12-26	2014-12-19	0	GUECKEDOU	Yes	ETU	Gueckedou 1	1	Oct - Dec 2014	FALSE
Guinea	confirmed	Alive	2015-03-19	2015-03-19	2015-03-21	2015-04-03	2015-03-21	8	CONAKRY	Yes	ETU	Conakry 2	2	Jan - Mar 2015	FALSE
Guinea	confirmed	Dead	2014-12-04	2014-12-04	2014-12-07	2014-12-11	2014-12-06	2	COYAH	Yes	ETU	Conakry 2	2	Oct - Dec 2014	FALSE
Guinea	confirmed	Dead	2015-03-15	2015-03-15	2015-03-17	2015-03-24	2015-03-17	14	FORECARIAH	Yes	Health Centre	Coyah 1	2	Jan - Mar 2015	FALSE
Guinea	confirmed	Dead	2014-11-02	2014-11-02	2014-11-09	2014-11-14	2014-11-09	60	FARANAH	Yes	ETU	Gueckedou 1	7	Oct - Dec 2014	FALSE
Guinea	confirmed	Dead	2014-09-30	2014-09-30	2014-10-01	2014-10-03	NA	35	MACENTA	NA	Hospitalisation Unknown	NA	NA	Jul - Sep 2014	FALSE
Guinea	confirmed	Dead	2014-08-17	2014-08-17	2014-08-22	2014-08-22	NA	NA	MACENTA	No	Not Hospitalised	NA	NA	Jul - Sep 2014	TRUE
Guinea	confirmed	Dead	2014-12-21	2014-12-21	2014-12-26	2015-01-01	2014-12-26	28	KINDIA	Yes	ETU	Conakry 2	5	Oct - Dec 2014	FALSE
Guinea	confirmed	Dead	2015-03-23	2015-03-23	2015-03-25	2015-03-30	2015-03-25	60	COYAH	Yes	Health Centre	Coyah 1	2	Jan - Mar 2015	FALSE
Guinea	confirmed	Alive	2015-03-14	2015-03-14	2015-03-15	2015-04-03	2015-03-17	5	FORECARIAH	Yes	Health Centre	Coyah 1	3	Jan - Mar 2015	FALSE
Guinea	confirmed	Alive	2014-11-25	2014-11-25	2014-12-09	2014-12-23	2014-11-30	28	N'ZEREKORE	Yes	ETU	Macenta 2	5	Oct - Dec 2014	FALSE
Guinea	confirmed	Dead	2014-11-27	2014-11-27	2014-12-02	2014-12-04	2014-12-02	45	CONAKRY	Yes	ETU	Conakry 2	5	Oct - Dec 2014	FALSE
Guinea	confirmed	Alive	2014-10-29	2014-10-29	2014-11-03	2014-11-12	2014-11-03	27	MACENTA	Yes	ETU	Gueckedou 1	5	Oct - Dec 2014	FALSE
Guinea	confirmed	Dead	NA	2014-09-27	2014-10-01	2014-10-28	2014-10-01	0	KEROUANE	Yes	Unknown TC Type	NA	NA	Jul - Sep 2014	FALSE
Guinea	confirmed	Alive	2014-05-28	2014-05-28	2014-05-31	2014-06-12	NA	60	TELIMELE	Yes	Unknown TC Type	NA	NA	Apr - Jun 2014	FALSE
Guinea	confirmed	Dead	2015-02-12	2015-02-12	2015-02-15	2015-02-22	2015-02-15	49	MALI	Yes	Health Centre	Coyah 1	3	Jan - Mar 2015	FALSE
Guinea	confirmed	Alive	2014-10-01	2014-10-01	2014-10-05	2014-10-13	2014-10-05	54	COYAH	Yes	ETU	Conakry 2	4	Oct - Dec 2014	FALSE
Guinea	confirmed	Dead	2014-11-11	2014-11-11	2014-11-19	2014-12-30	2014-11-19	60	MACENTA	Yes	ETU	Macenta 2	8	Oct - Dec 2014	FALSE
Guinea	confirmed	Dead	2014-12-14	2014-12-14	2014-12-18	2014-12-24	2014-12-18	26	KINDIA	Yes	Unknown TC Type	Forecariah 1	4	Oct - Dec 2014	FALSE
Guinea	confirmed	Alive	2014-12-12	2014-12-12	2014-12-19	2014-12-28	2014-12-19	18	KISSIDOUGO	Yes	ETU	Macenta 2	7	Oct - Dec 2014	FALSE
Guinea	confirmed	Alive	2015-01-08	2015-01-08	2015-01-11	2015-01-26	2015-01-11	5	FARANAH	Yes	ETU	Gueckedou 1	3	Jan - Mar 2015	FALSE
Guinea	confirmed	Alive	2014-10-03	2014-10-03	2014-10-05	2014-10-20	2014-10-05	30	MACENTA	Yes	ETU	Gueckedou 1	2	Oct - Dec 2014	FALSE
Guinea	confirmed	Dead	2014-12-18	2014-12-18	2014-12-23	2014-12-29	2014-12-23	2	KISSIDOUGO	Yes	ETU	Gueckedou 1	5	Oct - Dec 2014	FALSE
Guinea	confirmed	Dead	2014-10-08	2014-10-08	2014-10-10	NA	NA	32	MACENTA	NA	Hospitalisation Unknown	NA	NA	Oct - Dec 2014	FALSE
Guinea	probable	Dead	2014-03-18	2014-03-18	2014-08-21	NA	2014-03-21	25	KISSIDOUGO	Yes	Unknown TC Type	NA	3	Jan - Mar 2014	FALSE
Guinea	confirmed	Dead	2014-09-09	2014-09-09	2014-09-24	2014-09-29	2014-09-25	55	MACENTA	Yes	ETU	Gueckedou 1	16	Jul - Sep 2014	FALSE
Guinea	confirmed	Dead	2014-12-16	2014-12-16	2014-12-21	2014-12-21	NA	42	KINDIA	NA	Hospitalisation Unknown	NA	NA	Oct - Dec 2014	TRUE
Guinea	confirmed	Alive	2014-08-07	2014-08-07	2014-08-09	2014-08-11	2014-08-09	20	GUECKEDOU	Yes	ETU	Gueckedou 1	2	Jul - Sep 2014	FALSE
Guinea	probable	Dead	2014-05-14	2014-05-14	2014-05-26	2014-05-26	NA	45	MACENTA	No	Not Hospitalised	NA	NA	Apr - Jun 2014	TRUE
Guinea	confirmed	Dead	2014-10-31	2014-10-31	2014-11-02	2014-11-04	2014-11-02	26	N'ZEREKORE	Yes	ETU	Gueckedou 1	2	Oct - Dec 2014	FALSE
Guinea	confirmed	Alive	2014-12-24	2014-12-24	2014-12-24	2015-01-03	2014-12-24	55	KISSIDOUGO	Yes	ETU	Gueckedou 1	0	Oct - Dec 2014	FALSE
Guinea	confirmed	Dead	2014-10-26	2014-10-26	2014-10-31	2014-11-01	2014-10-31	40	KINDIA	Yes	ETU	Conakry 2	5	Oct - Dec 2014	FALSE
Guinea	confirmed	Alive	2014-11-09	2014-11-09	2014-11-12	2014-11-26	2014-11-12	23	N'ZEREKORE	Yes	ETU	Gueckedou 1	3	Oct - Dec 2014	FALSE
Guinea	confirmed	Dead	2014-10-30	2014-10-30	2014-11-04	2014-11-04	NA	17	N'ZEREKORE	NA	Hospitalisation Unknown	NA	NA	Oct - Dec 2014	TRUE
Guinea	confirmed	Dead	2015-04-10	2015-04-10	2015-04-12	2015-04-12	NA	25	FORECARIAH	No	Not Hospitalised	NA	NA	Apr - Jun 2015	TRUE
Guinea	confirmed	Dead	2014-10-22	2014-10-22	2014-10-27	2014-10-31	2014-10-25	25	FORECARIAH	Yes	ETU	Conakry 2	3	Oct - Dec 2014	FALSE
Guinea	probable	Dead	2014-03-05	2014-03-05	2014-06-12	NA	NA	30	CONAKRY	NA	Hospitalisation Unknown	NA	NA	Jan - Mar 2014	FALSE
Guinea	confirmed	Dead	2014-11-13	2014-11-13	2014-11-18	2014-11-19	NA	25	MACENTA	NA	Hospitalisation Unknown	NA	NA	Oct - Dec 2014	FALSE
Guinea	confirmed	Dead	2014-09-02	2014-09-02	2014-09-26	NA	NA	35	MACENTA	NA	Hospitalisation Unknown	NA	NA	Jul - Sep 2014	FALSE
Guinea	probable	Dead	2014-02-16	2014-02-16	2014-02-16	2014-03-05	NA	35	GUECKEDOU	Yes	Unknown TC Type	NA	NA	Jan - Mar 2014	FALSE
Guinea	confirmed	Dead	2014-09-01	2014-09-01	2014-09-05	2014-09-05	NA	9	MACENTA	NA	Hospitalisation Unknown	NA	NA	Jul - Sep 2014	TRUE
Guinea	confirmed	Dead	2014-08-29	2014-08-29	2014-09-05	2014-09-05	NA	40	MACENTA	NA	Hospitalisation Unknown	NA	NA	Jul - Sep 2014	TRUE
Guinea	confirmed	Dead	2014-08-20	2014-08-20	2014-08-30	2014-08-30	NA	NA	MACENTA	NA	Hospitalisation Unknown	NA	NA	Jul - Sep 2014	TRUE
Guinea	confirmed	Alive	2014-11-15	2014-11-15	2014-11-18	2014-12-01	2014-11-18	52	SIGUIRI	Yes	ETU	Gueckedou 1	3	Oct - Dec 2014	FALSE
Guinea	confirmed	Dead	2014-11-06	2014-11-06	2014-11-08	2014-11-12	2014-11-08	24	N'ZEREKORE	Yes	ETU	Gueckedou 1	2	Oct - Dec 2014	FALSE
Guinea	confirmed	Alive	2015-02-04	2015-02-04	2015-02-12	2015-02-18	2015-02-12	40	DUBREKA	Yes	Health Centre	Coyah 1	8	Jan - Mar 2015	FALSE
Guinea	confirmed	Dead	2014-12-28	2014-12-28	2014-12-28	2015-01-04	2014-12-29	25	KISSIDOUGO	Yes	ETU	Gueckedou 1	1	Oct - Dec 2014	FALSE
Guinea	suspected	NA	2015-09-23	2015-09-23	2015-09-26	NA	2015-09-26	56	CONAKRY	Yes	Unknown TC Type	Conakry 1	3	Jul - Sep 2015	FALSE
Guinea	confirmed	Dead	2014-05-27	2014-05-27	2014-06-02	2014-06-04	2014-06-02	25	CONAKRY	Yes	ETU	Conakry 2	6	Apr - Jun 2014	FALSE
Guinea	probable	Dead	2014-05-15	2014-05-15	2014-05-20	2014-05-20	NA	4	CONAKRY	Yes	Unknown TC Type	NA	NA	Apr - Jun 2014	TRUE
Guinea	confirmed	Alive	2014-11-03	2014-11-03	2014-11-07	2014-11-22	2014-11-07	35	COYAH	Yes	ETU	Conakry 2	4	Oct - Dec 2014	FALSE
Guinea	confirmed	Dead	2014-11-01	2014-11-01	2014-11-06	2014-11-07	NA	20	CONAKRY	NA	Hospitalisation Unknown	NA	NA	Oct - Dec 2014	FALSE
Guinea	confirmed	Alive	2014-12-12	2014-12-12	2014-12-18	2015-01-01	2014-12-18	62	KISSIDOUGO	Yes	ETU	Gueckedou 1	6	Oct - Dec 2014	FALSE
Guinea	confirmed	Dead	2014-05-08	2014-05-08	2014-05-11	2014-05-11	NA	35	GUECKEDOU	No	Not Hospitalised	NA	NA	Apr - Jun 2014	TRUE
Guinea	probable	Dead	2015-01-30	2015-01-30	2015-02-11	2015-02-11	NA	0	BOFFA	No	Not Hospitalised	NA	NA	Jan - Mar 2015	TRUE
Guinea	confirmed	Alive	2014-09-29	2014-09-29	2014-10-02	2014-10-12	2014-10-02	19	N'ZEREKORE	Yes	ETU	Gueckedou 1	3	Jul - Sep 2014	FALSE
Guinea	confirmed	Alive	2015-03-06	2015-03-06	2015-03-07	2015-03-24	2015-03-07	30	CONAKRY	Yes	Hospital	Kindia 1	1	Jan - Mar 2015	FALSE
Guinea	confirmed	Dead	2014-11-02	2014-11-02	2014-11-09	2014-11-11	2014-11-09	25	FARANAH	Yes	ETU	Gueckedou 1	7	Oct - Dec 2014	FALSE
Guinea	confirmed	Alive	2015-04-10	2015-04-10	2015-04-13	2015-04-27	2015-04-14	30	FORECARIAH	Yes	Health Centre	Coyah 1	4	Apr - Jun 2015	FALSE
Guinea	confirmed	Dead	2014-10-13	2014-10-13	2014-10-17	2014-10-22	2014-10-17	30	MACENTA	Yes	ETU	Gueckedou 1	4	Oct - Dec 2014	FALSE
Guinea	probable	Dead	2014-10-23	2014-10-23	NA	2014-11-01	NA	38	LOLA	NA	Hospitalisation Unknown	NA	NA	Oct - Dec 2014	FALSE
Guinea	confirmed	Dead	2014-05-15	2014-05-15	2014-05-19	2014-05-23	2014-05-19	40	GUECKEDOU	Yes	ETU	Gueckedou 1	4	Apr - Jun 2014	FALSE
Guinea	confirmed	Dead	2014-10-17	2014-10-17	2014-10-21	2014-12-05	2014-10-21	38	MACENTA	Yes	ETU	Gueckedou 1	4	Oct - Dec 2014	FALSE
Guinea	probable	Dead	2014-11-13	2014-11-13	2014-11-18	NA	NA	0	FARANAH	NA	Hospitalisation Unknown	NA	NA	Oct - Dec 2014	FALSE
Guinea	confirmed	Dead	2015-02-08	2015-02-08	2015-02-13	2015-02-13	NA	30	FORECARIAH	No	Not Hospitalised	NA	NA	Jan - Mar 2015	TRUE
Guinea	confirmed	Dead	2014-11-23	2014-11-23	2014-12-04	2014-12-07	2014-12-01	18	N'ZEREKORE	Yes	ETU	Macenta 2	8	Oct - Dec 2014	FALSE
Guinea	confirmed	Dead	2014-09-29	2014-09-29	2014-10-06	2014-10-25	2014-10-06	60	MACENTA	Yes	ETU	Gueckedou 1	7	Jul - Sep 2014	FALSE
Guinea	confirmed	Dead	2014-06-03	2014-06-03	2014-06-10	2014-06-11	2014-06-10	28	GUECKEDOU	Yes	ETU	Gueckedou 1	7	Apr - Jun 2014	FALSE
Guinea	confirmed	Dead	2014-08-20	2014-08-20	2014-08-30	2014-08-30	NA	NA	MACENTA	NA	Hospitalisation Unknown	NA	NA	Jul - Sep 2014	TRUE
Guinea	confirmed	Alive	2014-06-21	2014-06-21	2014-06-25	2014-07-01	2014-06-25	42	CONAKRY	Yes	ETU	Conakry 2	4	Apr - Jun 2014	FALSE
Guinea	confirmed	Alive	2014-11-10	2014-11-10	2014-11-18	2014-11-26	2014-11-15	5	CONAKRY	Yes	ETU	Conakry 2	5	Oct - Dec 2014	FALSE
Guinea	confirmed	Dead	2014-09-14	2014-09-14	2014-09-21	2014-09-24	2014-09-21	18	MACENTA	Yes	ETU	Gueckedou 1	7	Jul - Sep 2014	FALSE
Guinea	confirmed	Alive	2014-09-13	2014-09-13	2014-09-19	2014-09-27	2014-09-19	50	MACENTA	Yes	ETU	Gueckedou 1	6	Jul - Sep 2014	FALSE
Guinea	confirmed	Dead	2014-09-08	2014-09-08	2014-09-14	2014-09-14	NA	42	CONAKRY	NA	Hospitalisation Unknown	NA	NA	Jul - Sep 2014	TRUE
Guinea	confirmed	Dead	2014-11-15	2014-11-15	2014-11-20	2014-11-21	NA	32	MACENTA	NA	Hospitalisation Unknown	NA	NA	Oct - Dec 2014	FALSE
Guinea	confirmed	Dead	2014-12-18	2014-12-18	2014-12-21	2014-12-28	2014-12-21	60	KISSIDOUGO	Yes	ETU	Gueckedou 1	3	Oct - Dec 2014	FALSE
Guinea	confirmed	Dead	2015-01-16	2015-01-16	2015-01-27	2015-01-28	2015-01-27	40	FORECARIAH	Yes	Health Centre	Coyah 1	11	Jan - Mar 2015	FALSE
Guinea	confirmed	Dead	2014-11-09	2014-11-09	2014-11-11	2014-11-20	2014-11-11	50	MACENTA	Yes	ETU	Gueckedou 1	2	Oct - Dec 2014	FALSE
Guinea	probable	Dead	2014-04-18	2014-04-18	2014-05-03	NA	NA	35	GUECKEDOU	NA	Hospitalisation Unknown	NA	NA	Apr - Jun 2014	FALSE
Guinea	confirmed	Dead	2014-12-07	2014-12-07	2014-12-18	2014-12-19	2014-12-18	40	KISSIDOUGO	Yes	ETU	Gueckedou 1	11	Oct - Dec 2014	FALSE
Guinea	confirmed	Alive	2014-09-10	2014-09-10	2014-09-11	2014-11-26	2014-09-11	0	GUECKEDOU	Yes	ETU	Gueckedou 1	1	Jul - Sep 2014	FALSE
Guinea	probable	Dead	2014-09-15	2014-09-15	2014-09-25	2014-09-25	NA	56	N'ZEREKORE	NA	Hospitalisation Unknown	NA	NA	Jul - Sep 2014	TRUE
Guinea	confirmed	Alive	2015-04-07	2015-04-07	2015-04-11	2015-05-31	2015-04-11	20	KINDIA	Yes	Hospital	Kindia 1	4	Apr - Jun 2015	FALSE
Guinea	confirmed	Dead	2014-09-05	2014-09-05	2014-09-12	NA	NA	35	FORECARIAH	NA	Hospitalisation Unknown	NA	NA	Jul - Sep 2014	FALSE
Guinea	confirmed	Alive	2015-02-22	2015-02-22	2015-02-24	2015-03-06	2015-02-24	18	BOFFA	Yes	ETU	Conakry 2	2	Jan - Mar 2015	FALSE
Guinea	confirmed	Dead	2014-09-15	2014-09-15	2014-09-20	2014-10-24	2014-09-18	0	MACENTA	Yes	ETU	Macenta 2	3	Jul - Sep 2014	FALSE
Guinea	confirmed	Dead	2015-05-22	2015-05-22	2015-05-25	2015-05-27	2015-05-25	27	FORECARIAH	Yes	Unknown TC Type	Forecariah 1	3	Apr - Jun 2015	FALSE
Guinea	confirmed	Dead	2014-12-18	2014-12-18	2014-12-23	2014-12-23	NA	10	DUBREKA	NA	Hospitalisation Unknown	NA	NA	Oct - Dec 2014	TRUE
Guinea	confirmed	Dead	2014-04-26	2014-04-26	2014-04-29	2014-04-29	NA	38	GUECKEDOU	NA	Hospitalisation Unknown	NA	NA	Apr - Jun 2014	TRUE
Guinea	confirmed	Dead	2014-12-16	2014-12-16	2014-12-21	2014-12-25	2014-12-21	51	CONAKRY	Yes	ETU	Conakry 2	5	Oct - Dec 2014	FALSE
Guinea	confirmed	Dead	2015-03-02	2015-03-02	2015-03-07	2015-03-07	NA	15	FORECARIAH	No	Not Hospitalised	NA	NA	Jan - Mar 2015	TRUE
Guinea	confirmed	Dead	2015-02-28	2015-02-28	2015-03-05	2015-03-14	2015-03-05	75	CONAKRY	Yes	ETU	Conakry 2	5	Jan - Mar 2015	FALSE
Guinea	confirmed	Dead	2014-12-26	2014-12-26	2014-12-27	2014-12-27	NA	23	KANKAN	No	Not Hospitalised	NA	NA	Oct - Dec 2014	TRUE
Guinea	confirmed	Alive	2014-05-27	2014-05-27	2014-06-02	2014-06-15	2014-06-02	7	CONAKRY	Yes	ETU	Conakry 2	6	Apr - Jun 2014	FALSE
Guinea	confirmed	Alive	2014-12-01	2014-12-01	2014-12-06	2014-12-29	2014-12-06	3	COYAH	Yes	ETU	Conakry 2	5	Oct - Dec 2014	FALSE
Guinea	confirmed	Dead	2014-11-22	2014-11-22	2014-11-27	2014-11-29	NA	29	CONAKRY	NA	Hospitalisation Unknown	NA	NA	Oct - Dec 2014	FALSE
Guinea	confirmed	Alive	2015-02-03	2015-02-03	2015-02-06	2015-02-20	2015-02-06	16	CONAKRY	Yes	Health Centre	Coyah 1	3	Jan - Mar 2015	FALSE
Guinea	confirmed	Alive	2014-09-29	2014-09-29	2014-10-05	2014-10-13	2014-10-05	48	MACENTA	Yes	ETU	Macenta 2	6	Jul - Sep 2014	FALSE
Guinea	confirmed	Dead	2014-06-09	2014-06-09	2014-06-12	2014-06-12	NA	38	GUECKEDOU	No	Not Hospitalised	NA	NA	Apr - Jun 2014	TRUE
Guinea	confirmed	Dead	2014-07-18	2014-07-18	2014-07-24	2014-07-25	2014-07-24	24	CONAKRY	Yes	ETU	Conakry 2	6	Jul - Sep 2014	FALSE
Guinea	confirmed	Dead	2014-12-23	2014-12-23	2014-12-26	2014-12-31	2014-12-26	55	KINDIA	Yes	ETU	Conakry 2	3	Oct - Dec 2014	FALSE
Guinea	confirmed	Alive	2014-09-14	2014-09-14	2014-09-17	2014-09-27	2014-09-17	45	MACENTA	Yes	ETU	Gueckedou 1	3	Jul - Sep 2014	FALSE
Guinea	confirmed	Alive	2014-08-21	2014-08-21	2014-08-25	2014-09-09	2014-08-25	45	YOMOU	Yes	ETU	Gueckedou 1	4	Jul - Sep 2014	FALSE
Guinea	confirmed	Alive	2014-11-14	2014-11-14	2014-11-19	2014-11-27	2014-11-19	6	KOUROUSSA	Yes	ETU	Gueckedou 1	5	Oct - Dec 2014	FALSE
Guinea	confirmed	Alive	2014-08-20	2014-08-20	2014-09-01	2014-09-08	2014-08-31	39	MACENTA	Yes	ETU	Macenta 2	11	Jul - Sep 2014	FALSE
Guinea	confirmed	Dead	2014-10-11	2014-10-11	2014-10-15	2014-10-22	2014-10-15	30	KEROUANE	Yes	ETU	Gueckedou 1	4	Oct - Dec 2014	FALSE
Guinea	confirmed	Alive	2014-08-18	2014-08-18	2014-09-01	2014-09-15	2014-09-01	50	COYAH	Yes	ETU	Conakry 2	14	Jul - Sep 2014	FALSE
Guinea	confirmed	Dead	2014-12-16	2014-12-16	2015-01-03	2015-01-12	2015-01-03	20	COYAH	Yes	Health Centre	Coyah 1	18	Oct - Dec 2014	FALSE
Guinea	confirmed	Dead	2014-11-14	2014-11-14	2014-11-16	2014-11-22	2014-11-16	23	KEROUANE	Yes	ETU	Gueckedou 1	2	Oct - Dec 2014	FALSE
Guinea	confirmed	Alive	2014-12-15	2014-12-15	2014-12-19	2014-12-31	2014-12-19	32	COYAH	Yes	ETU	Conakry 2	4	Oct - Dec 2014	FALSE
Guinea	confirmed	Dead	2015-01-20	2015-01-20	2015-01-25	2015-01-25	NA	3	CONAKRY	No	Not Hospitalised	NA	NA	Jan - Mar 2015	TRUE
Guinea	confirmed	Dead	2014-07-08	2014-07-08	2014-07-23	2014-07-23	2014-07-23	11	CONAKRY	Yes	ETU	Conakry 2	15	Jul - Sep 2014	TRUE
Guinea	confirmed	Alive	2015-03-19	2015-03-19	2015-03-23	2015-04-03	2015-03-24	0	FORECARIAH	Yes	ETU	Conakry 2	5	Jan - Mar 2015	FALSE
Guinea	confirmed	Alive	2014-12-24	2014-12-24	2015-01-01	2015-01-12	2015-01-01	15	CONAKRY	Yes	ETU	Conakry 2	8	Oct - Dec 2014	FALSE
Guinea	confirmed	Alive	2014-10-04	2014-10-04	2014-10-13	NA	2014-10-13	44	COYAH	Yes	ETU	Conakry 2	9	Oct - Dec 2014	FALSE
Guinea	confirmed	Alive	2014-08-19	2014-08-19	2014-08-21	2014-10-11	NA	23	CONAKRY	Yes	Unknown TC Type	NA	NA	Jul - Sep 2014	FALSE
Guinea	confirmed	Alive	2014-09-26	2014-09-26	2014-09-29	2014-12-06	2014-09-29	35	MACENTA	Yes	ETU	Macenta 2	3	Jul - Sep 2014	FALSE
Guinea	confirmed	Dead	2014-08-29	2014-08-29	2014-09-01	2014-09-05	2014-09-01	42	MACENTA	Yes	ETU	Gueckedou 1	3	Jul - Sep 2014	FALSE
Guinea	confirmed	Dead	2014-11-25	2014-11-25	2014-12-02	2014-12-05	NA	65	MACENTA	Yes	Unknown TC Type	NA	NA	Oct - Dec 2014	FALSE
Guinea	confirmed	Dead	2014-08-03	2014-08-03	2014-08-04	2014-08-04	NA	35	GUECKEDOU	NA	Hospitalisation Unknown	NA	NA	Jul - Sep 2014	TRUE
Guinea	confirmed	Dead	2014-10-31	2014-10-31	2014-11-05	2014-11-09	2014-11-05	75	KEROUANE	Yes	ETU	Gueckedou 1	5	Oct - Dec 2014	FALSE
Guinea	confirmed	Alive	2014-10-03	2014-10-03	2014-10-06	2014-10-21	2014-10-06	30	CONAKRY	Yes	ETU	Conakry 2	3	Oct - Dec 2014	FALSE
Guinea	confirmed	Dead	2015-01-06	2015-01-06	2015-01-08	2015-01-08	NA	1	BEYLA	No	Not Hospitalised	NA	NA	Jan - Mar 2015	TRUE
Guinea	probable	Dead	2014-03-01	2014-03-01	2014-03-09	2014-03-09	NA	62	GUECKEDOU	No	Not Hospitalised	NA	NA	Jan - Mar 2014	TRUE
Guinea	confirmed	Alive	2015-01-17	2015-01-17	2015-01-24	2015-02-05	2015-01-23	36	FORECARIAH	Yes	Health Centre	Coyah 1	6	Jan - Mar 2015	FALSE
Guinea	confirmed	Dead	2014-05-28	2014-05-28	2014-06-02	2014-06-12	2014-06-02	72	CONAKRY	Yes	ETU	Conakry 2	5	Apr - Jun 2014	FALSE
Guinea	confirmed	Dead	2014-08-30	2014-08-30	2014-09-03	2014-09-08	2014-09-02	35	MACENTA	Yes	ETU	Gueckedou 1	3	Jul - Sep 2014	FALSE
Guinea	confirmed	Dead	2015-03-21	2015-03-21	2015-03-24	2015-03-24	NA	60	FORECARIAH	No	Not Hospitalised	NA	NA	Jan - Mar 2015	TRUE
Guinea	confirmed	Alive	2015-04-07	2015-04-07	2015-04-08	2015-04-14	2015-04-08	40	COYAH	Yes	Health Centre	Coyah 1	1	Apr - Jun 2015	FALSE
Guinea	confirmed	Alive	2014-11-17	2014-11-17	2014-11-21	2014-12-05	2014-11-21	36	LOLA	Yes	ETU	Gueckedou 1	4	Oct - Dec 2014	FALSE
Guinea	confirmed	Dead	2014-09-16	2014-09-16	2014-09-23	2014-10-02	2014-09-23	9	MACENTA	Yes	ETU	Macenta 2	7	Jul - Sep 2014	FALSE
Guinea	confirmed	Dead	2014-05-21	2014-05-21	2014-05-29	2014-06-02	NA	30	TELIMELE	Yes	Unknown TC Type	NA	NA	Apr - Jun 2014	FALSE
Guinea	confirmed	Dead	2014-11-21	2014-11-21	2014-11-25	2014-11-26	NA	45	MACENTA	NA	Hospitalisation Unknown	NA	NA	Oct - Dec 2014	FALSE
Guinea	confirmed	Dead	2014-05-24	2014-05-24	2014-05-25	2014-05-25	NA	40	CONAKRY	Yes	ETU	Conakry 2	NA	Apr - Jun 2014	TRUE
Guinea	probable	Dead	2014-03-12	2014-03-12	2014-04-03	2014-04-03	NA	80	CONAKRY	Yes	Unknown TC Type	NA	NA	Jan - Mar 2014	TRUE
Guinea	confirmed	Dead	2015-02-14	2015-02-14	2015-02-19	2015-02-19	NA	45	FORECARIAH	No	Not Hospitalised	NA	NA	Jan - Mar 2015	TRUE
Guinea	probable	Dead	2015-01-01	2015-01-01	2015-01-23	2015-01-03	NA	36	FORECARIAH	NA	Hospitalisation Unknown	NA	NA	Jan - Mar 2015	TRUE
Guinea	confirmed	Dead	2014-11-09	2014-11-09	2014-11-14	2014-12-04	2014-11-14	67	N'ZEREKORE	Yes	ETU	Gueckedou 1	5	Oct - Dec 2014	FALSE
Guinea	probable	Dead	2014-07-15	2014-07-15	2014-07-30	2014-07-30	NA	35	GUECKEDOU	NA	Hospitalisation Unknown	NA	NA	Jul - Sep 2014	TRUE
Guinea	confirmed	Dead	2014-05-31	2014-05-31	2014-06-08	2014-06-09	NA	20	BOFFA	No	Not Hospitalised	NA	NA	Apr - Jun 2014	FALSE
Guinea	confirmed	Alive	2014-11-01	2014-11-01	2014-11-03	2014-11-15	2014-11-03	7	MACENTA	Yes	ETU	Gueckedou 1	2	Oct - Dec 2014	FALSE
Guinea	probable	Dead	2014-10-03	2014-10-03	2014-10-06	NA	NA	70	LOLA	No	Not Hospitalised	NA	NA	Oct - Dec 2014	FALSE
Guinea	confirmed	Dead	2015-02-25	2015-02-25	2015-02-28	2015-03-06	2015-03-06	3	FORECARIAH	Yes	Health Centre	Coyah 1	9	Jan - Mar 2015	FALSE
Guinea	confirmed	Alive	2015-06-17	2015-06-17	2015-06-18	2015-07-15	2015-06-18	80	FORECARIAH	Yes	Unknown TC Type	Forecariah 1	1	Apr - Jun 2015	FALSE
Guinea	confirmed	Dead	2015-04-03	2015-04-03	2015-04-09	2015-04-14	2015-04-09	18	BOFFA	Yes	ETU	Conakry 2	6	Apr - Jun 2015	FALSE
Guinea	probable	Dead	NA	2014-03-20	2014-03-13	NA	NA	7	MACENTA	Yes	Unknown TC Type	NA	NA	Jan - Mar 2014	FALSE
Guinea	probable	Dead	2014-11-03	2014-11-03	2014-11-18	2014-11-18	NA	10	FARANAH	NA	Hospitalisation Unknown	NA	NA	Oct - Dec 2014	TRUE
Guinea	confirmed	Dead	2015-04-12	2015-04-12	2015-04-16	2015-04-22	2015-04-16	50	FORECARIAH	Yes	Health Centre	Coyah 1	4	Apr - Jun 2015	FALSE
Guinea	confirmed	Dead	2014-06-09	2014-06-09	2014-06-12	2014-06-18	2014-06-12	60	BOFFA	Yes	Hospital	Boffa 1	3	Apr - Jun 2014	FALSE
Guinea	confirmed	Dead	2014-12-17	2014-12-17	2014-12-22	2014-12-23	2014-12-22	20	DUBREKA	Yes	ETU	Conakry 2	5	Oct - Dec 2014	FALSE
Guinea	confirmed	Dead	2015-03-07	2015-03-07	2015-03-12	2015-03-13	2015-03-12	44	COYAH	Yes	Health Centre	Coyah 1	5	Jan - Mar 2015	FALSE
Guinea	confirmed	Dead	2014-12-10	2014-12-10	2014-12-19	2014-12-19	NA	16	CONAKRY	No	Not Hospitalised	NA	NA	Oct - Dec 2014	TRUE
Guinea	confirmed	Dead	2014-07-06	2014-07-06	2014-07-13	2014-07-14	NA	40	GUECKEDOU	No	Not Hospitalised	NA	NA	Jul - Sep 2014	FALSE
Guinea	confirmed	Alive	2014-11-20	2014-11-20	2014-11-25	2014-12-14	2014-11-25	55	KANKAN	Yes	Hospital	Kerouane 1	5	Oct - Dec 2014	FALSE
Guinea	confirmed	Dead	2014-08-02	2014-08-02	2014-08-07	2014-08-10	2014-08-07	32	YOMOU	Yes	ETU	N'zerekore 1	5	Jul - Sep 2014	FALSE
Guinea	confirmed	Dead	2015-01-25	2015-01-25	2015-01-26	2015-01-31	2015-01-26	35	FORECARIAH	Yes	Unknown TC Type	Forecariah 1	1	Jan - Mar 2015	FALSE
Guinea	confirmed	Dead	2015-02-26	2015-02-26	2015-03-09	2015-03-18	2015-03-09	40	COYAH	Yes	Health Centre	Coyah 1	11	Jan - Mar 2015	FALSE
Guinea	confirmed	Dead	2015-02-03	2015-02-03	2015-02-10	2015-02-10	NA	24	DUBREKA	NA	Hospitalisation Unknown	NA	NA	Jan - Mar 2015	TRUE
Guinea	confirmed	Dead	2014-11-13	2014-11-13	2014-11-21	2014-12-30	2014-11-21	30	LOLA	Yes	ETU	Gueckedou 1	8	Oct - Dec 2014	FALSE
Guinea	confirmed	Dead	2014-09-21	2014-09-21	2014-09-28	NA	NA	32	MACENTA	Yes	Unknown TC Type	NA	NA	Jul - Sep 2014	FALSE
Guinea	confirmed	Alive	2014-09-21	2014-09-21	2014-09-24	2014-10-16	NA	30	MACENTA	Yes	Unknown TC Type	NA	NA	Jul - Sep 2014	FALSE
Guinea	confirmed	Dead	2015-05-27	2015-05-27	2015-05-31	2015-06-06	2015-06-01	0	FORECARIAH	Yes	ETU	Conakry 2	5	Apr - Jun 2015	FALSE
Guinea	confirmed	Dead	2014-03-12	2014-03-12	2014-03-22	NA	NA	59	GUECKEDOU	Yes	Unknown TC Type	NA	NA	Jan - Mar 2014	FALSE
Guinea	confirmed	Dead	2014-11-18	2014-11-18	2014-11-25	2014-11-28	2014-11-25	60	KANKAN	Yes	ETU	Conakry 2	7	Oct - Dec 2014	FALSE
Guinea	confirmed	Dead	2014-11-17	2014-11-17	2014-11-25	2014-12-02	2014-11-25	45	LOLA	Yes	ETU	Conakry 2	8	Oct - Dec 2014	FALSE
Guinea	confirmed	Dead	2014-12-05	2014-12-05	2014-12-16	2014-12-22	2014-12-16	42	KISSIDOUGO	Yes	ETU	Gueckedou 1	11	Oct - Dec 2014	FALSE
Guinea	confirmed	Alive	2014-11-19	2014-11-19	2014-11-23	2014-12-05	2014-11-23	42	FORECARIAH	Yes	ETU	Conakry 2	4	Oct - Dec 2014	FALSE
Guinea	probable	Dead	2014-08-12	2014-08-12	2014-08-30	2014-08-30	NA	22	GUECKEDOU	NA	Hospitalisation Unknown	NA	NA	Jul - Sep 2014	TRUE
Guinea	confirmed	Dead	2014-08-22	2014-08-22	2014-08-28	NA	NA	NA	MACENTA	NA	Hospitalisation Unknown	NA	NA	Jul - Sep 2014	FALSE
Guinea	probable	Dead	2014-11-21	2014-11-21	2014-11-26	NA	NA	5	KINDIA	NA	Hospitalisation Unknown	NA	NA	Oct - Dec 2014	FALSE
Guinea	confirmed	Dead	2014-12-19	2014-12-19	2014-12-19	2014-12-19	NA	39	KISSIDOUGO	No	Not Hospitalised	NA	NA	Oct - Dec 2014	TRUE
Guinea	confirmed	Dead	2015-02-28	2015-02-28	2015-03-10	2015-03-20	2015-03-10	28	FORECARIAH	Yes	Health Centre	Coyah 1	10	Jan - Mar 2015	FALSE
Guinea	probable	Dead	2014-12-19	2014-12-19	2015-01-11	2015-01-11	NA	70	BOFFA	NA	Hospitalisation Unknown	NA	NA	Oct - Dec 2014	TRUE
Guinea	confirmed	Dead	2015-02-06	2015-02-06	2015-02-12	2015-02-12	2015-02-12	48	DUBREKA	Yes	Health Centre	Coyah 1	6	Jan - Mar 2015	TRUE
Guinea	confirmed	Alive	2014-04-09	2014-04-09	2014-04-14	2014-04-27	2014-04-14	23	CONAKRY	Yes	ETU	Conakry 2	5	Apr - Jun 2014	FALSE
Guinea	confirmed	Alive	2014-09-20	2014-09-20	2014-09-26	2014-10-02	NA	19	MACENTA	Yes	Unknown TC Type	NA	NA	Jul - Sep 2014	FALSE
Guinea	confirmed	Dead	2015-03-06	2015-03-06	2015-03-09	2015-03-10	2015-03-09	23	COYAH	Yes	Health Centre	Coyah 1	3	Jan - Mar 2015	FALSE
Guinea	confirmed	Dead	2014-12-20	2014-12-20	2015-01-01	2015-01-04	2014-12-31	27	DUBREKA	Yes	Health Centre	Coyah 1	11	Oct - Dec 2014	FALSE
Guinea	confirmed	Dead	2014-06-23	2014-06-23	2014-06-25	2014-06-26	NA	75	GUECKEDOU	No	Not Hospitalised	NA	NA	Apr - Jun 2014	FALSE
Guinea	probable	Dead	2015-01-23	2015-01-23	2015-01-28	2015-01-28	NA	42	FORECARIAH	NA	Hospitalisation Unknown	NA	NA	Jan - Mar 2015	TRUE
Guinea	confirmed	Alive	2015-04-13	2015-04-13	2015-04-20	2015-04-27	2015-04-20	40	FRIA	Yes	Health Centre	Coyah 1	7	Apr - Jun 2015	FALSE
Guinea	confirmed	Alive	2014-10-04	2014-10-04	2014-10-18	2014-10-29	NA	26	COYAH	Yes	Unknown TC Type	NA	NA	Oct - Dec 2014	FALSE
Guinea	confirmed	Dead	2014-09-09	2014-09-09	2014-09-24	NA	2014-09-24	55	MACENTA	Yes	ETU	Macenta 2	15	Jul - Sep 2014	FALSE
Guinea	confirmed	Dead	2015-01-15	2015-01-15	2015-01-17	2015-01-22	2015-01-17	44	CONAKRY	Yes	ETU	Conakry 2	2	Jan - Mar 2015	FALSE
Guinea	confirmed	Dead	2015-06-22	2015-06-22	2015-06-25	2015-07-03	2015-06-24	5	BOKE	Yes	Hospital	Kindia 1	2	Apr - Jun 2015	FALSE
Guinea	confirmed	Dead	2014-12-10	2014-12-10	2014-12-15	2014-12-17	NA	55	BEYLA	NA	Hospitalisation Unknown	NA	NA	Oct - Dec 2014	FALSE
Guinea	confirmed	Dead	2015-02-23	2015-02-23	2015-02-28	2015-02-28	NA	80	COYAH	NA	Hospitalisation Unknown	NA	NA	Jan - Mar 2015	TRUE
Guinea	confirmed	Dead	2014-08-20	2014-08-20	2014-08-29	2014-08-29	2014-08-28	60	MACENTA	Yes	ETU	Gueckedou 1	8	Jul - Sep 2014	TRUE
Guinea	confirmed	Dead	2014-09-23	2014-09-23	2014-09-27	2014-10-04	2014-09-27	35	MACENTA	Yes	ETU	Macenta 2	4	Jul - Sep 2014	FALSE
Guinea	probable	Dead	2014-10-05	2014-10-05	2014-10-09	NA	NA	51	LOLA	No	Not Hospitalised	NA	NA	Oct - Dec 2014	FALSE
Guinea	confirmed	Dead	2014-08-25	2014-08-25	2014-09-01	2014-11-02	NA	40	KEROUANE	Yes	Hospital	Kerouane 1	NA	Jul - Sep 2014	FALSE
Guinea	confirmed	Alive	2014-09-16	2014-09-16	2014-09-21	2014-10-07	2014-09-21	34	CONAKRY	Yes	ETU	Conakry 2	5	Jul - Sep 2014	FALSE
Guinea	confirmed	Dead	2014-09-19	2014-09-19	2014-09-20	2014-09-25	2014-09-20	11	MACENTA	Yes	ETU	Macenta 2	1	Jul - Sep 2014	FALSE
Guinea	confirmed	Alive	2014-09-03	2014-09-03	2014-09-07	2014-09-20	2014-09-07	25	MACENTA	Yes	ETU	Gueckedou 1	4	Jul - Sep 2014	FALSE
Guinea	probable	Dead	2014-12-12	2014-12-12	2014-12-26	2014-12-26	NA	44	CONAKRY	Yes	Unknown TC Type	NA	NA	Oct - Dec 2014	TRUE
Guinea	confirmed	Alive	2014-12-13	2014-12-13	2014-12-18	2014-12-25	2014-12-18	40	KEROUANE	Yes	Hospital	Kerouane 1	5	Oct - Dec 2014	FALSE
Guinea	confirmed	Alive	2014-08-26	2014-08-26	2014-08-30	2014-09-18	2014-08-30	50	GUECKEDOU	Yes	ETU	Gueckedou 1	4	Jul - Sep 2014	FALSE
Guinea	confirmed	Dead	2015-02-02	2015-02-02	2015-02-06	2015-02-14	2015-02-06	18	CONAKRY	Yes	Health Centre	Coyah 1	4	Jan - Mar 2015	FALSE
Guinea	probable	Dead	2014-04-02	2014-04-02	2014-04-04	2014-04-04	NA	27	GUECKEDOU	Yes	Unknown TC Type	NA	NA	Apr - Jun 2014	TRUE
Guinea	confirmed	Alive	2015-02-19	2015-02-19	2015-02-24	2015-03-10	2015-02-23	20	MACENTA	Yes	ETU	Macenta 2	4	Jan - Mar 2015	FALSE
Guinea	confirmed	Dead	2014-08-12	2014-08-12	2014-08-15	2014-08-20	2014-08-15	35	N'ZEREKORE	Yes	ETU	Gueckedou 1	3	Jul - Sep 2014	FALSE
Guinea	confirmed	Alive	2014-08-16	2014-08-16	2014-08-17	2014-08-26	2014-08-17	11	GUECKEDOU	Yes	ETU	Gueckedou 1	1	Jul - Sep 2014	FALSE
Guinea	confirmed	Dead	2014-11-05	2014-11-05	2014-11-10	2014-11-11	NA	27	N'ZEREKORE	NA	Hospitalisation Unknown	NA	NA	Oct - Dec 2014	FALSE
Guinea	confirmed	Dead	2014-09-18	2014-09-18	2014-09-27	2014-09-27	NA	75	N'ZEREKORE	NA	Hospitalisation Unknown	NA	NA	Jul - Sep 2014	TRUE
Guinea	confirmed	Alive	2014-11-13	2014-11-13	2014-11-15	2014-11-22	2014-11-15	28	N'ZEREKORE	Yes	ETU	Gueckedou 1	2	Oct - Dec 2014	FALSE
Guinea	confirmed	Dead	2014-08-28	2014-08-28	2014-08-31	2014-09-02	2014-08-31	18	MACENTA	Yes	ETU	Gueckedou 1	3	Jul - Sep 2014	FALSE
Guinea	confirmed	Dead	2014-09-28	2014-09-28	2014-10-02	2014-10-24	NA	4	MACENTA	No	Not Hospitalised	NA	NA	Jul - Sep 2014	FALSE
Guinea	confirmed	Dead	2014-12-06	2014-12-06	2014-12-06	2014-12-14	2014-12-06	0	MACENTA	Yes	ETU	Gueckedou 1	0	Oct - Dec 2014	FALSE
Guinea	confirmed	Dead	2014-10-11	2014-10-11	2014-10-17	2014-10-24	NA	60	MACENTA	NA	Hospitalisation Unknown	NA	NA	Oct - Dec 2014	FALSE
Guinea	probable	Dead	2014-10-17	2014-10-17	2014-10-24	2014-10-27	NA	NA	N'ZEREKORE	NA	Hospitalisation Unknown	NA	NA	Oct - Dec 2014	FALSE
Guinea	confirmed	Dead	2015-06-16	2015-06-16	2015-06-21	2015-06-21	NA	1	CONAKRY	No	Not Hospitalised	NA	NA	Apr - Jun 2015	TRUE
Guinea	confirmed	Alive	2014-12-12	2014-12-12	2014-12-18	2014-12-31	2014-12-18	20	KEROUANE	Yes	ETU	Macenta 2	6	Oct - Dec 2014	FALSE
Guinea	confirmed	Alive	2015-01-20	2015-01-20	2015-01-25	2015-02-11	2015-01-24	21	FORECARIAH	Yes	ETU	Conakry 2	4	Jan - Mar 2015	FALSE
Guinea	confirmed	Alive	2014-09-09	2014-09-09	2014-09-11	2014-09-20	2014-09-10	42	CONAKRY	Yes	ETU	Conakry 2	1	Jul - Sep 2014	FALSE
Guinea	confirmed	Dead	2015-03-17	2015-03-17	2015-03-19	2015-03-19	NA	45	FORECARIAH	No	Not Hospitalised	NA	NA	Jan - Mar 2015	TRUE
Guinea	confirmed	Dead	2014-11-18	2014-11-18	2014-11-23	2014-11-24	NA	NA	FARANAH	NA	Hospitalisation Unknown	NA	NA	Oct - Dec 2014	FALSE
Guinea	confirmed	Alive	2014-12-27	2014-12-27	2014-12-28	2015-01-12	2014-12-28	14	LOLA	Yes	ETU	N'zerekore 1	1	Oct - Dec 2014	FALSE
Guinea	confirmed	Alive	2014-10-30	2014-10-30	2014-11-03	2014-11-17	2014-11-03	30	GUECKEDOU	Yes	ETU	Gueckedou 1	4	Oct - Dec 2014	FALSE
Guinea	confirmed	Alive	2014-09-30	2014-09-30	2014-10-06	2014-10-20	2014-10-06	35	MACENTA	Yes	ETU	Gueckedou 1	6	Jul - Sep 2014	FALSE
Guinea	confirmed	Dead	2014-06-16	2014-06-16	2014-06-18	2014-06-20	NA	1	GUECKEDOU	No	Not Hospitalised	NA	NA	Apr - Jun 2014	FALSE
Guinea	confirmed	Dead	2014-11-10	2014-11-10	2014-11-12	2014-11-13	NA	40	MACENTA	NA	Hospitalisation Unknown	NA	NA	Oct - Dec 2014	FALSE
Guinea	confirmed	Dead	2014-05-26	2014-05-26	2014-05-28	2014-06-06	2014-05-28	33	MACENTA	Yes	ETU	Gueckedou 1	2	Apr - Jun 2014	FALSE
Guinea	confirmed	Dead	2014-11-08	2014-11-08	2014-11-08	2014-11-17	2014-11-08	40	MACENTA	Yes	ETU	Gueckedou 1	0	Oct - Dec 2014	FALSE
Guinea	confirmed	Dead	2014-06-19	2014-06-19	2014-06-27	2014-06-29	2014-06-27	35	GUECKEDOU	Yes	ETU	Gueckedou 1	8	Apr - Jun 2014	FALSE
Guinea	confirmed	Dead	2014-11-14	2014-11-14	2014-11-16	2014-11-22	2014-11-16	20	FARANAH	Yes	ETU	Gueckedou 1	2	Oct - Dec 2014	FALSE
Guinea	confirmed	Dead	2014-09-19	2014-09-19	2014-09-20	2015-01-04	2014-09-20	25	KINDIA	Yes	ETU	Conakry 2	1	Jul - Sep 2014	FALSE
Guinea	confirmed	Dead	2015-01-29	2015-01-29	2015-02-02	2015-02-02	NA	23	CONAKRY	No	Not Hospitalised	NA	NA	Jan - Mar 2015	TRUE
Guinea	confirmed	Alive	2014-12-16	2014-12-16	2014-12-22	2015-01-01	2014-12-22	46	KISSIDOUGO	Yes	ETU	Gueckedou 1	6	Oct - Dec 2014	FALSE
Guinea	confirmed	Alive	2014-12-20	2014-12-20	2014-12-25	2015-01-04	2014-12-25	60	FORECARIAH	Yes	ETU	Conakry 2	5	Oct - Dec 2014	FALSE
Guinea	confirmed	Alive	2014-04-13	2014-04-13	2014-04-14	2014-05-02	2014-04-14	39	GUECKEDOU	Yes	ETU	Gueckedou 1	1	Apr - Jun 2014	FALSE
Guinea	confirmed	Dead	2014-08-14	2014-08-14	2014-08-17	2014-08-24	2014-08-17	8	MACENTA	Yes	ETU	Gueckedou 1	3	Jul - Sep 2014	FALSE
Guinea	confirmed	Alive	2014-05-17	2014-05-17	2014-05-25	2014-05-26	2014-05-25	55	MACENTA	Yes	ETU	Gueckedou 1	8	Apr - Jun 2014	FALSE
Guinea	confirmed	Dead	2014-08-19	2014-08-19	2014-08-24	2014-08-24	2014-08-24	75	MACENTA	Yes	ETU	Gueckedou 1	5	Jul - Sep 2014	TRUE
Guinea	confirmed	Alive	2014-10-13	2014-10-13	2014-10-14	2014-11-04	2014-10-14	35	KEROUANE	Yes	ETU	Conakry 2	1	Oct - Dec 2014	FALSE
Guinea	confirmed	Dead	2015-01-17	2015-01-17	2015-01-31	2015-02-01	2015-01-31	0	FORECARIAH	Yes	Unknown TC Type	Forecariah 1	14	Jan - Mar 2015	FALSE
Guinea	probable	Dead	2014-06-16	2014-06-16	2014-07-03	2014-07-14	NA	4	GUECKEDOU	No	Not Hospitalised	NA	NA	Apr - Jun 2014	FALSE
Guinea	confirmed	Alive	2014-08-28	2014-08-28	2014-09-07	2014-09-09	2014-09-07	30	YOMOU	Yes	ETU	Gueckedou 1	10	Jul - Sep 2014	FALSE
Guinea	confirmed	Dead	2014-08-19	2014-08-19	2014-08-28	2014-08-30	2014-08-28	30	MACENTA	Yes	ETU	Gueckedou 1	9	Jul - Sep 2014	FALSE
Guinea	confirmed	Dead	2014-03-20	2014-03-20	2014-03-27	NA	2014-03-27	45	GUECKEDOU	Yes	ETU	Gueckedou 1	7	Jan - Mar 2014	FALSE
Guinea	confirmed	Dead	2014-12-02	2014-12-02	2014-12-10	2014-12-11	2014-12-10	45	CONAKRY	Yes	ETU	Conakry 2	8	Oct - Dec 2014	FALSE
Guinea	confirmed	Dead	2014-12-03	2014-12-03	2014-12-16	2014-12-16	2014-12-08	NA	MACENTA	Yes	ETU	Macenta 2	5	Oct - Dec 2014	TRUE
Guinea	probable	Dead	2014-10-08	2014-10-08	2014-10-27	2014-12-25	NA	45	MACENTA	No	Not Hospitalised	NA	NA	Oct - Dec 2014	FALSE
Guinea	confirmed	Alive	2014-03-13	2014-03-13	2014-03-13	2014-04-11	2014-04-03	36	CONAKRY	Yes	ETU	Conakry 2	21	Jan - Mar 2014	FALSE
Guinea	confirmed	Dead	2015-04-04	2015-04-04	2015-04-09	2015-04-09	NA	49	FORECARIAH	No	Not Hospitalised	NA	NA	Apr - Jun 2015	TRUE
Guinea	probable	Dead	2014-09-25	2014-09-25	2014-10-12	2014-10-02	NA	38	N'ZEREKORE	NA	Hospitalisation Unknown	NA	NA	Jul - Sep 2014	TRUE
Guinea	confirmed	Alive	2014-11-02	2014-11-02	2014-11-17	2014-11-21	2014-11-17	25	MACENTA	Yes	ETU	Gueckedou 1	15	Oct - Dec 2014	FALSE
Guinea	probable	Dead	2014-09-12	2014-09-12	2014-09-29	NA	NA	65	LOLA	No	Not Hospitalised	NA	NA	Jul - Sep 2014	FALSE
Guinea	confirmed	Alive	2014-11-22	2014-11-22	2014-11-24	2014-12-08	2014-11-24	3	N'ZEREKORE	Yes	ETU	Gueckedou 1	2	Oct - Dec 2014	FALSE
Guinea	confirmed	Alive	2014-09-29	2014-09-29	2014-10-05	2014-10-11	2014-10-04	62	GUECKEDOU	Yes	ETU	Gueckedou 1	5	Jul - Sep 2014	FALSE
Guinea	confirmed	Dead	2014-10-12	2014-10-12	2014-10-22	2014-10-22	NA	NA	CONAKRY	NA	Hospitalisation Unknown	NA	NA	Oct - Dec 2014	TRUE
Guinea	confirmed	Dead	2014-08-26	2014-08-26	2014-09-11	2014-09-12	2014-09-11	38	MACENTA	Yes	ETU	Gueckedou 1	16	Jul - Sep 2014	FALSE
Guinea	confirmed	Dead	2015-01-12	2015-01-12	2015-01-17	2015-01-17	NA	33	CONAKRY	No	Not Hospitalised	NA	NA	Jan - Mar 2015	TRUE
Guinea	confirmed	Dead	2014-11-26	2014-11-26	2014-11-29	2014-12-07	2014-11-29	30	FORECARIAH	Yes	ETU	Conakry 2	3	Oct - Dec 2014	FALSE
Guinea	confirmed	Dead	2015-07-07	2015-07-07	2015-07-12	2015-07-18	2015-07-12	76	CONAKRY	Yes	Unknown TC Type	Conakry 1	5	Jul - Sep 2015	FALSE
Guinea	confirmed	Dead	2014-09-22	2014-09-22	2014-09-27	2014-09-30	2014-09-27	20	MACENTA	Yes	ETU	Macenta 2	5	Jul - Sep 2014	FALSE
Guinea	confirmed	Alive	2014-08-25	2014-08-25	2014-08-31	2014-09-11	2014-08-31	25	KEROUANE	Yes	ETU	Gueckedou 1	6	Jul - Sep 2014	FALSE
Guinea	confirmed	Alive	2015-03-20	2015-03-20	2015-03-24	2015-04-04	2015-03-26	35	FORECARIAH	Yes	ETU	Conakry 2	6	Jan - Mar 2015	FALSE
Guinea	confirmed	Dead	2014-10-12	2014-10-12	2014-10-16	2014-10-17	2014-10-16	35	N'ZEREKORE	Yes	ETU	Gueckedou 1	4	Oct - Dec 2014	FALSE
Guinea	confirmed	Alive	2014-10-08	2014-10-08	2014-10-23	2014-11-04	2014-10-23	40	KEROUANE	Yes	ETU	Gueckedou 1	15	Oct - Dec 2014	FALSE
Guinea	confirmed	Dead	2014-11-14	2014-11-14	2014-11-17	2014-11-28	2014-11-17	34	KEROUANE	Yes	ETU	Gueckedou 1	3	Oct - Dec 2014	FALSE
Guinea	confirmed	Dead	2014-09-22	2014-09-22	2014-10-09	2014-10-24	2014-10-08	60	MACENTA	Yes	ETU	Gueckedou 1	16	Jul - Sep 2014	FALSE
Guinea	confirmed	Alive	2014-10-14	2014-10-14	2014-10-18	2014-10-28	2014-10-18	42	CONAKRY	Yes	ETU	Conakry 2	4	Oct - Dec 2014	FALSE
Guinea	probable	Dead	2014-03-12	2014-03-12	2014-03-16	NA	NA	32	GUECKEDOU	NA	Hospitalisation Unknown	NA	NA	Jan - Mar 2014	FALSE
Guinea	confirmed	Dead	2014-10-03	2014-10-03	2014-10-09	2014-10-13	2014-10-09	35	FORECARIAH	Yes	ETU	Conakry 2	6	Oct - Dec 2014	FALSE
Guinea	confirmed	Dead	2014-11-20	2014-11-20	2014-11-25	2014-12-13	2014-11-25	35	KANKAN	Yes	Hospital	Kerouane 1	5	Oct - Dec 2014	FALSE
Guinea	confirmed	Alive	2014-08-13	2014-08-13	2014-08-18	2014-08-23	2014-08-17	NA	MACENTA	Yes	ETU	Gueckedou 1	4	Jul - Sep 2014	FALSE
Guinea	confirmed	Dead	2015-03-01	2015-03-01	2015-03-02	2015-03-04	2015-03-04	30	FORECARIAH	Yes	Health Centre	Coyah 1	3	Jan - Mar 2015	FALSE
Guinea	probable	Dead	2014-10-12	2014-10-12	2014-11-18	NA	NA	0	FARANAH	NA	Hospitalisation Unknown	NA	NA	Oct - Dec 2014	FALSE
Guinea	confirmed	Alive	2014-08-23	2014-08-23	2014-08-29	2014-12-04	2014-08-30	8	MACENTA	Yes	ETU	Gueckedou 1	7	Jul - Sep 2014	FALSE
Guinea	probable	Dead	2015-01-03	2015-01-03	2015-01-13	2015-01-13	NA	49	N'ZEREKORE	No	Not Hospitalised	NA	NA	Jan - Mar 2015	TRUE
Guinea	confirmed	Alive	2014-11-18	2014-11-18	2014-11-26	NA	2014-11-26	48	FORECARIAH	Yes	ETU	Conakry 2	8	Oct - Dec 2014	FALSE
Guinea	confirmed	Alive	2015-03-13	2015-03-13	2015-03-19	2015-03-29	2015-03-19	25	FORECARIAH	Yes	Health Centre	Coyah 1	6	Jan - Mar 2015	FALSE
Guinea	confirmed	Dead	2015-02-08	2015-02-08	2015-02-17	2015-02-21	2015-02-17	25	CONAKRY	Yes	ETU	Conakry 2	9	Jan - Mar 2015	FALSE
Guinea	confirmed	Dead	2014-10-04	2014-10-04	2014-10-08	2014-10-08	2014-10-08	38	MACENTA	Yes	ETU	Macenta 2	4	Oct - Dec 2014	TRUE
Guinea	confirmed	Alive	2014-10-03	2014-10-03	2014-10-09	2014-10-23	2014-10-09	34	COYAH	Yes	ETU	Conakry 2	6	Oct - Dec 2014	FALSE
Guinea	probable	Dead	2014-03-23	2014-03-23	2014-03-30	2014-03-30	NA	43	DINGUIRAYE	NA	Hospitalisation Unknown	NA	NA	Jan - Mar 2014	TRUE
Guinea	confirmed	Alive	2014-08-29	2014-08-29	2014-09-01	NA	2014-09-01	40	GUECKEDOU	Yes	ETU	Gueckedou 1	3	Jul - Sep 2014	FALSE
Guinea	confirmed	Dead	2015-01-01	2015-01-01	2015-01-06	2015-01-06	NA	18	FORECARIAH	No	Not Hospitalised	NA	NA	Jan - Mar 2015	TRUE
Guinea	confirmed	Dead	2014-06-14	2014-06-14	2014-06-17	2014-06-27	2014-06-17	45	BOFFA	Yes	ETU	Conakry 2	3	Apr - Jun 2014	FALSE
Guinea	confirmed	Dead	2014-10-14	2014-10-14	2014-10-18	2014-10-20	2014-10-18	51	KEROUANE	Yes	ETU	Gueckedou 1	4	Oct - Dec 2014	FALSE
Guinea	confirmed	Dead	2014-12-16	2014-12-16	2014-12-21	2014-12-21	2014-12-21	42	KINDIA	Yes	ETU	Conakry 2	5	Oct - Dec 2014	TRUE
Guinea	confirmed	Alive	2014-10-06	2014-10-06	2014-10-08	NA	NA	40	COYAH	Yes	Unknown TC Type	NA	NA	Oct - Dec 2014	FALSE
Guinea	confirmed	Alive	2015-03-30	2015-03-30	2015-04-03	2015-04-14	2015-04-03	30	CONAKRY	Yes	ETU	Conakry 2	4	Jan - Mar 2015	FALSE
Guinea	confirmed	Dead	2014-11-23	2014-11-23	2014-11-25	2014-12-07	2014-11-25	14	MACENTA	Yes	ETU	Macenta 2	2	Oct - Dec 2014	FALSE
Guinea	confirmed	Dead	2014-09-28	2014-09-28	2014-10-04	NA	NA	42	KEROUANE	NA	Hospitalisation Unknown	NA	NA	Jul - Sep 2014	FALSE
Guinea	confirmed	Alive	2015-03-06	2015-03-06	2015-03-10	2015-03-20	2015-03-10	23	FORECARIAH	Yes	Health Centre	Coyah 1	4	Jan - Mar 2015	FALSE
Guinea	confirmed	Alive	2014-03-26	2014-03-26	2014-03-27	2014-04-04	2014-03-27	41	CONAKRY	Yes	ETU	Conakry 2	1	Jan - Mar 2014	FALSE
Guinea	confirmed	Dead	2014-10-31	2014-10-31	2014-11-05	2014-11-08	2014-11-05	50	KEROUANE	Yes	ETU	Gueckedou 1	5	Oct - Dec 2014	FALSE
Guinea	confirmed	Dead	2014-11-18	2014-11-18	2014-11-19	2014-11-20	NA	6	MACENTA	NA	Hospitalisation Unknown	NA	NA	Oct - Dec 2014	FALSE
Guinea	confirmed	Dead	2014-07-13	2014-07-13	2014-07-17	2014-07-23	2014-07-17	70	GUECKEDOU	Yes	ETU	Gueckedou 1	4	Jul - Sep 2014	FALSE
Guinea	confirmed	Dead	2014-12-13	2014-12-13	2014-12-18	2014-12-19	2014-12-19	40	FORECARIAH	Yes	Unknown TC Type	Forecariah 1	6	Oct - Dec 2014	FALSE
Guinea	confirmed	Alive	2015-02-22	2015-02-22	2015-02-28	NA	2015-02-28	65	FORECARIAH	Yes	Health Centre	Coyah 1	6	Jan - Mar 2015	FALSE
Guinea	probable	Dead	2014-11-01	2014-11-01	2014-11-05	2014-11-05	NA	35	LOLA	No	Not Hospitalised	NA	NA	Oct - Dec 2014	TRUE
Guinea	confirmed	Alive	2014-11-21	2014-11-21	2014-11-22	2014-12-01	2014-11-22	17	FARANAH	Yes	ETU	Gueckedou 1	1	Oct - Dec 2014	FALSE
Guinea	confirmed	Dead	2014-09-15	2014-09-15	2014-09-20	2014-09-30	2014-09-20	70	MACENTA	Yes	ETU	Macenta 2	5	Jul - Sep 2014	FALSE
Guinea	confirmed	Dead	2014-10-01	2014-10-01	2014-10-04	2014-10-09	2014-10-04	37	CONAKRY	Yes	ETU	Conakry 2	3	Oct - Dec 2014	FALSE
Guinea	confirmed	Alive	2014-05-19	2014-05-19	2014-05-23	2014-05-24	2014-05-23	35	MACENTA	Yes	ETU	Gueckedou 1	4	Apr - Jun 2014	FALSE
Guinea	confirmed	Alive	2014-11-13	2014-11-13	2014-11-19	2014-12-06	2014-11-19	11	N'ZEREKORE	Yes	ETU	Gueckedou 1	6	Oct - Dec 2014	FALSE
Guinea	confirmed	Dead	2014-12-03	2014-12-03	2014-12-08	2014-12-09	2014-12-08	3	TELIMELE	Yes	ETU	Conakry 2	5	Oct - Dec 2014	FALSE
Guinea	confirmed	Dead	2015-05-04	2015-05-04	2015-05-05	2015-05-17	2015-05-05	35	FORECARIAH	Yes	Unknown TC Type	Forecariah 1	1	Apr - Jun 2015	FALSE
Guinea	confirmed	Alive	2014-10-08	2014-10-08	2014-10-14	2014-12-06	2014-10-14	35	KEROUANE	Yes	ETU	Gueckedou 1	6	Oct - Dec 2014	FALSE
Guinea	confirmed	Alive	2014-09-04	2014-09-04	2014-09-08	2014-09-15	2014-09-08	28	KEROUANE	Yes	ETU	Gueckedou 1	4	Jul - Sep 2014	FALSE
Guinea	probable	Dead	NA	2015-01-18	NA	2015-01-24	NA	32	CONAKRY	Yes	Unknown TC Type	NA	NA	Jan - Mar 2015	FALSE
Guinea	confirmed	Alive	2014-11-10	2014-11-10	2014-11-17	2014-11-25	2014-11-17	19	MACENTA	Yes	ETU	Gueckedou 1	7	Oct - Dec 2014	FALSE
Guinea	confirmed	Alive	2014-11-15	2014-11-15	2014-11-16	2014-11-29	2014-11-16	12	BEYLA	Yes	ETU	Gueckedou 1	1	Oct - Dec 2014	FALSE
Guinea	confirmed	Alive	2015-02-28	2015-02-28	2015-03-05	2015-03-15	2015-03-05	21	CONAKRY	Yes	ETU	Conakry 2	5	Jan - Mar 2015	FALSE
Guinea	confirmed	Alive	2015-07-12	2015-07-12	2015-07-17	2015-08-10	2015-07-17	22	CONAKRY	Yes	Unknown TC Type	Conakry 1	5	Jul - Sep 2015	FALSE
Guinea	confirmed	Dead	2014-09-10	2014-09-10	2014-09-18	2014-10-01	2014-09-18	0	MACENTA	Yes	ETU	Gueckedou 1	8	Jul - Sep 2014	FALSE
Guinea	confirmed	Dead	2014-06-15	2014-06-15	2014-06-23	2014-06-24	2014-06-23	35	GUECKEDOU	Yes	ETU	Gueckedou 1	8	Apr - Jun 2014	FALSE
Guinea	probable	Dead	2015-01-20	2015-01-20	2015-01-26	2015-01-25	NA	21	FORECARIAH	NA	Hospitalisation Unknown	NA	NA	Jan - Mar 2015	TRUE
Guinea	confirmed	Alive	2014-11-04	2014-11-04	2014-11-09	2014-11-15	2014-11-09	30	BEYLA	Yes	ETU	Gueckedou 1	5	Oct - Dec 2014	FALSE
Guinea	confirmed	Dead	2014-12-16	2014-12-16	2014-12-26	2014-12-26	NA	30	DUBREKA	No	Not Hospitalised	NA	NA	Oct - Dec 2014	TRUE
Guinea	confirmed	Dead	2014-11-15	2014-11-15	2014-11-17	2014-11-18	2014-11-17	70	KOUROUSSA	Yes	ETU	Gueckedou 1	2	Oct - Dec 2014	FALSE
Guinea	confirmed	Dead	2014-11-25	2014-11-25	2014-12-01	2014-12-02	NA	32	COYAH	NA	Hospitalisation Unknown	NA	NA	Oct - Dec 2014	FALSE
Guinea	confirmed	Dead	2014-10-24	2014-10-24	2014-11-02	2014-11-02	2014-11-02	65	MACENTA	Yes	ETU	Gueckedou 1	9	Oct - Dec 2014	TRUE
Guinea	confirmed	Alive	2014-10-01	2014-10-01	2014-10-02	2014-10-27	2014-10-02	26	DALABA	Yes	ETU	Conakry 2	1	Oct - Dec 2014	FALSE
Guinea	confirmed	Dead	2014-08-10	2014-08-10	2014-08-18	2014-08-23	2014-08-18	7	MACENTA	Yes	ETU	Gueckedou 1	8	Jul - Sep 2014	FALSE
Guinea	confirmed	Alive	2014-04-01	2014-04-01	2014-04-02	2014-04-17	2014-04-02	58	GUECKEDOU	Yes	ETU	Gueckedou 1	1	Apr - Jun 2014	FALSE
Guinea	confirmed	Alive	2015-01-19	2015-01-19	2015-01-25	2015-02-05	2015-01-24	6	FORECARIAH	Yes	ETU	Conakry 2	5	Jan - Mar 2015	FALSE
Guinea	confirmed	Alive	2014-11-17	2014-11-17	2014-11-24	2014-12-07	2014-11-24	33	CONAKRY	Yes	ETU	Conakry 2	7	Oct - Dec 2014	FALSE
Guinea	confirmed	Alive	2014-10-05	2014-10-05	2014-10-06	2014-10-24	2014-10-05	75	CONAKRY	Yes	ETU	Conakry 2	0	Oct - Dec 2014	FALSE
Guinea	confirmed	Dead	2014-03-14	2014-03-14	2014-03-21	2014-03-23	2014-03-21	35	GUECKEDOU	Yes	ETU	Gueckedou 1	7	Jan - Mar 2014	FALSE
Guinea	confirmed	Alive	2014-10-29	2014-10-29	2014-11-02	2014-11-11	2014-11-02	11	KEROUANE	Yes	ETU	Gueckedou 1	4	Oct - Dec 2014	FALSE
Guinea	confirmed	Dead	2014-03-12	2014-03-12	2014-03-26	NA	2014-03-26	58	GUECKEDOU	Yes	ETU	Gueckedou 1	14	Jan - Mar 2014	FALSE
Guinea	confirmed	Dead	2014-05-28	2014-05-28	2014-06-08	2014-06-10	NA	28	BOFFA	No	Not Hospitalised	NA	NA	Apr - Jun 2014	FALSE
Guinea	probable	Dead	2014-12-12	2014-12-12	2014-12-20	2014-12-20	NA	20	KISSIDOUGO	No	Not Hospitalised	NA	NA	Oct - Dec 2014	TRUE
Guinea	confirmed	Dead	2014-12-01	2014-12-01	2014-12-08	2014-12-12	2014-12-08	56	DABOLA	Yes	ETU	Gueckedou 1	7	Oct - Dec 2014	FALSE
Guinea	confirmed	Alive	2014-12-01	2014-12-01	2014-12-07	2014-12-22	2014-12-07	30	TELIMELE	Yes	ETU	Conakry 2	6	Oct - Dec 2014	FALSE
Guinea	confirmed	Alive	2015-02-07	2015-02-07	2015-02-11	2015-02-24	2015-02-11	30	CONAKRY	Yes	Health Centre	Coyah 1	4	Jan - Mar 2015	FALSE
Guinea	confirmed	Dead	2014-09-12	2014-09-12	2014-09-18	2014-10-01	NA	48	MACENTA	Yes	Unknown TC Type	NA	NA	Jul - Sep 2014	FALSE
Guinea	confirmed	Dead	2014-09-03	2014-09-03	2014-09-10	NA	NA	35	MACENTA	NA	Hospitalisation Unknown	NA	NA	Jul - Sep 2014	FALSE
Guinea	confirmed	Dead	2015-01-31	2015-01-31	2015-02-05	2015-02-05	NA	50	FORECARIAH	No	Not Hospitalised	NA	NA	Jan - Mar 2015	TRUE
Guinea	confirmed	Alive	2014-05-28	2014-05-28	2014-05-29	2014-06-21	2014-05-28	29	TELIMELE	Yes	Hospital	Telimele 2	0	Apr - Jun 2014	FALSE
Guinea	confirmed	Dead	2014-11-08	2014-11-08	2014-11-11	2014-11-17	2014-11-11	70	MACENTA	Yes	ETU	Macenta 2	3	Oct - Dec 2014	FALSE
Guinea	confirmed	Alive	2014-11-13	2014-11-13	2014-11-13	2014-11-24	2014-11-13	7	MACENTA	Yes	ETU	Gueckedou 1	0	Oct - Dec 2014	FALSE
Guinea	confirmed	Dead	2014-10-27	2014-10-27	2014-11-06	2014-11-07	NA	25	N'ZEREKORE	NA	Hospitalisation Unknown	NA	NA	Oct - Dec 2014	FALSE
Guinea	confirmed	Dead	2014-05-18	2014-05-18	2014-05-26	2014-05-30	2014-05-24	30	BOFFA	Yes	Hospital	Boffa 1	6	Apr - Jun 2014	FALSE
Guinea	confirmed	Dead	2014-10-14	2014-10-14	2014-10-17	2014-10-24	2014-10-17	27	N'ZEREKORE	Yes	ETU	Gueckedou 1	3	Oct - Dec 2014	FALSE
Guinea	confirmed	Dead	2014-03-30	2014-03-30	2014-04-05	2014-04-07	2014-04-05	35	CONAKRY	Yes	ETU	Conakry 2	6	Jan - Mar 2014	FALSE
Guinea	confirmed	Alive	2014-03-10	2014-03-10	2014-03-10	2014-04-08	2014-03-24	18	GUECKEDOU	Yes	ETU	Gueckedou 1	14	Jan - Mar 2014	FALSE
Guinea	probable	Dead	2014-12-13	2014-12-13	2014-12-18	2014-12-18	NA	65	KISSIDOUGO	No	Not Hospitalised	NA	NA	Oct - Dec 2014	TRUE
Guinea	probable	Dead	2015-06-09	2015-06-09	2015-06-15	2015-06-15	NA	32	FORECARIAH	No	Not Hospitalised	NA	NA	Apr - Jun 2015	TRUE
Guinea	confirmed	Dead	2014-10-21	2014-10-21	2014-10-26	2014-10-29	NA	32	BEYLA	NA	Hospitalisation Unknown	NA	NA	Oct - Dec 2014	FALSE
Guinea	confirmed	Dead	2014-04-26	2014-04-26	2014-04-29	2014-04-29	NA	36	GUECKEDOU	NA	Hospitalisation Unknown	NA	NA	Apr - Jun 2014	TRUE
Guinea	confirmed	Alive	2014-09-01	2014-09-01	2014-09-07	2014-10-03	2014-09-07	42	MACENTA	Yes	ETU	Macenta 2	6	Jul - Sep 2014	FALSE
Guinea	confirmed	Dead	2015-06-10	2015-06-10	2015-06-13	2015-06-20	2015-06-13	50	FORECARIAH	Yes	Unknown TC Type	Forecariah 1	3	Apr - Jun 2015	FALSE
Guinea	confirmed	Alive	2014-11-18	2014-11-18	2014-11-23	2014-12-16	2014-11-23	29	LOLA	Yes	ETU	Gueckedou 1	5	Oct - Dec 2014	FALSE
Guinea	confirmed	Dead	2015-07-15	2015-07-15	2015-07-16	2015-07-17	2015-07-15	34	COYAH	Yes	Hospital	Kindia 1	0	Jul - Sep 2015	FALSE
Guinea	probable	Dead	2014-01-25	2014-01-25	2014-01-25	NA	2014-01-25	35	GUECKEDOU	Yes	Unknown TC Type	NA	0	Jan - Mar 2014	FALSE
Guinea	confirmed	Alive	2014-09-21	2014-09-21	2014-09-24	2014-10-11	2014-09-23	28	CONAKRY	Yes	ETU	Conakry 2	2	Jul - Sep 2014	FALSE
Guinea	confirmed	Dead	2014-08-31	2014-08-31	2014-09-08	2014-09-15	2014-09-07	18	MACENTA	Yes	ETU	Macenta 2	7	Jul - Sep 2014	FALSE
Guinea	confirmed	Alive	2014-07-23	2014-07-23	2014-07-23	2014-08-17	2014-07-24	32	SIGUIRI	Yes	Health Centre	Siguiri 1	1	Jul - Sep 2014	FALSE
Guinea	confirmed	Alive	2015-03-16	2015-03-16	2015-03-17	2015-03-27	2015-03-18	5	FORECARIAH	Yes	Health Centre	Coyah 1	2	Jan - Mar 2015	FALSE
Guinea	confirmed	Dead	2015-02-23	2015-02-23	2015-03-02	2015-03-03	2015-03-03	57	FORECARIAH	Yes	Health Centre	Coyah 1	8	Jan - Mar 2015	FALSE
Guinea	confirmed	Dead	2014-12-05	2014-12-05	2014-12-06	2014-12-10	2014-12-06	57	MACENTA	Yes	ETU	Macenta 2	1	Oct - Dec 2014	FALSE
Guinea	confirmed	Dead	2015-02-23	2015-02-23	2015-02-25	2015-02-25	NA	70	CONAKRY	No	Not Hospitalised	NA	NA	Jan - Mar 2015	TRUE
Guinea	probable	Dead	2014-03-09	2014-03-09	2014-03-16	NA	NA	68	KISSIDOUGO	NA	Hospitalisation Unknown	NA	NA	Jan - Mar 2014	FALSE
Guinea	confirmed	Dead	2015-02-02	2015-02-02	2015-02-07	2015-02-07	NA	50	FORECARIAH	No	Not Hospitalised	NA	NA	Jan - Mar 2015	TRUE
Guinea	confirmed	Dead	2014-09-12	2014-09-12	2014-09-20	2014-10-01	2014-09-20	40	MACENTA	Yes	ETU	Macenta 2	8	Jul - Sep 2014	FALSE
Guinea	confirmed	Dead	2014-02-25	2014-02-25	2014-02-25	2014-02-28	NA	22	MACENTA	Yes	ETU	Macenta 2	NA	Jan - Mar 2014	FALSE
Guinea	confirmed	Dead	2014-09-17	2014-09-17	2014-09-22	2014-09-28	2014-09-22	50	MACENTA	Yes	ETU	Gueckedou 1	5	Jul - Sep 2014	FALSE
Guinea	confirmed	Dead	2014-12-13	2014-12-13	2014-12-19	2014-12-19	NA	30	CONAKRY	No	Not Hospitalised	NA	NA	Oct - Dec 2014	TRUE
Guinea	confirmed	Dead	2014-09-01	2014-09-01	2014-09-07	2014-09-08	2014-09-07	40	MACENTA	Yes	ETU	Gueckedou 1	6	Jul - Sep 2014	FALSE
Guinea	probable	Dead	2014-02-18	2014-02-18	2014-02-18	2014-02-22	NA	60	GUECKEDOU	Yes	Unknown TC Type	NA	NA	Jan - Mar 2014	FALSE
Guinea	confirmed	Alive	2014-09-29	2014-09-29	2014-10-02	2014-10-23	2014-10-02	26	CONAKRY	Yes	ETU	Conakry 2	3	Jul - Sep 2014	FALSE
Guinea	confirmed	Alive	2014-12-13	2014-12-13	2014-12-25	2015-01-04	2014-12-25	46	CONAKRY	Yes	Unknown TC Type	NA	12	Oct - Dec 2014	FALSE
Guinea	probable	Dead	2015-08-13	2015-08-13	2015-09-19	2015-08-29	NA	19	CONAKRY	Yes	Unknown TC Type	NA	NA	Jul - Sep 2015	TRUE
Guinea	confirmed	Dead	2014-11-30	2014-11-30	2014-12-04	2014-12-14	2014-12-04	22	KEROUANE	Yes	ETU	Gueckedou 1	4	Oct - Dec 2014	FALSE
Guinea	confirmed	Alive	2015-03-10	2015-03-10	2015-03-14	2015-03-28	2015-03-14	39	COYAH	Yes	Health Centre	Coyah 1	4	Jan - Mar 2015	FALSE
Guinea	confirmed	Alive	2014-08-28	2014-08-28	2014-09-03	2014-09-16	2014-09-02	36	MACENTA	Yes	ETU	Gueckedou 1	5	Jul - Sep 2014	FALSE
Guinea	probable	Dead	2015-06-05	2015-06-05	2015-06-15	2015-06-15	NA	10	FORECARIAH	No	Not Hospitalised	NA	NA	Apr - Jun 2015	TRUE
Guinea	confirmed	Dead	2014-12-14	2014-12-14	2014-12-19	2014-12-21	NA	45	KISSIDOUGO	NA	Hospitalisation Unknown	NA	NA	Oct - Dec 2014	FALSE
Guinea	confirmed	Dead	2014-03-30	2014-03-30	2014-04-13	2014-04-30	2014-04-13	65	GUECKEDOU	Yes	ETU	Gueckedou 1	14	Jan - Mar 2014	FALSE
Guinea	probable	Dead	2014-11-02	2014-11-02	2014-11-07	2014-11-07	NA	24	KINDIA	No	Not Hospitalised	NA	NA	Oct - Dec 2014	TRUE
Guinea	confirmed	Dead	2014-11-15	2014-11-15	2014-11-16	2014-11-20	2014-11-16	7	BEYLA	Yes	ETU	Gueckedou 1	1	Oct - Dec 2014	FALSE
Guinea	probable	Dead	2014-10-23	2014-10-23	2014-10-23	2014-10-23	NA	90	LOLA	NA	Hospitalisation Unknown	NA	NA	Oct - Dec 2014	TRUE
Guinea	confirmed	Alive	2014-09-06	2014-09-06	2014-09-18	2014-12-04	2014-09-20	29	N'ZEREKORE	Yes	ETU	Macenta 2	14	Jul - Sep 2014	FALSE
Guinea	probable	Dead	2014-06-18	2014-06-18	2014-07-20	2014-07-20	NA	70	GUECKEDOU	NA	Hospitalisation Unknown	NA	NA	Apr - Jun 2014	TRUE
Guinea	confirmed	Dead	2014-08-01	2014-08-01	2014-08-02	2014-08-07	2014-08-01	20	CONAKRY	Yes	ETU	Conakry 2	0	Jul - Sep 2014	FALSE
Guinea	probable	Dead	2014-02-27	2014-02-27	2014-03-05	2014-03-05	NA	31	GUECKEDOU	Yes	Unknown TC Type	NA	NA	Jan - Mar 2014	TRUE
Guinea	confirmed	Dead	2014-11-25	2014-11-25	2014-12-02	2014-12-05	2014-12-02	3	MACENTA	Yes	ETU	Macenta 2	7	Oct - Dec 2014	FALSE
Guinea	confirmed	Alive	2015-03-25	2015-03-25	2015-03-27	2015-04-05	2015-03-27	22	CONAKRY	Yes	ETU	Conakry 2	2	Jan - Mar 2015	FALSE
Guinea	confirmed	Alive	2014-09-17	2014-09-17	2014-09-17	2014-09-24	2014-09-17	16	MACENTA	Yes	ETU	Gueckedou 1	0	Jul - Sep 2014	FALSE
Guinea	confirmed	Dead	2014-07-31	2014-07-31	2014-08-11	2014-08-11	2014-08-10	20	PITA	Yes	ETU	Conakry 2	10	Jul - Sep 2014	TRUE
Guinea	confirmed	Dead	2014-10-26	2014-10-26	2014-11-06	2014-11-12	2014-11-06	17	KEROUANE	Yes	ETU	Gueckedou 1	11	Oct - Dec 2014	FALSE
Guinea	confirmed	Dead	2014-10-09	2014-10-09	2014-10-15	2014-10-16	NA	57	N'ZEREKORE	NA	Hospitalisation Unknown	NA	NA	Oct - Dec 2014	FALSE
Guinea	confirmed	Dead	2014-06-14	2014-06-14	2014-06-28	2014-06-30	2014-06-28	44	GUECKEDOU	Yes	ETU	Gueckedou 1	14	Apr - Jun 2014	FALSE
Guinea	confirmed	Dead	2015-03-22	2015-03-22	2015-03-27	2015-03-29	2015-03-27	25	FORECARIAH	Yes	Health Centre	Coyah 1	5	Jan - Mar 2015	FALSE
Guinea	confirmed	Dead	2014-12-14	2014-12-14	2014-12-15	2014-12-19	2014-12-15	46	CONAKRY	Yes	ETU	Conakry 2	1	Oct - Dec 2014	FALSE
Guinea	probable	Dead	2015-01-16	2015-01-16	2015-01-22	2015-01-21	NA	40	FORECARIAH	NA	Hospitalisation Unknown	NA	NA	Jan - Mar 2015	TRUE
Guinea	confirmed	Alive	2014-11-24	2014-11-24	2014-12-01	2014-12-09	2014-12-01	28	KINDIA	Yes	ETU	Conakry 2	7	Oct - Dec 2014	FALSE
Guinea	confirmed	Dead	2014-11-02	2014-11-02	2014-11-06	2014-11-07	NA	65	COYAH	NA	Hospitalisation Unknown	NA	NA	Oct - Dec 2014	FALSE
Guinea	confirmed	Dead	2014-12-19	2014-12-19	2014-12-28	2014-12-29	2014-12-29	12	KINDIA	Yes	ETU	Conakry 2	10	Oct - Dec 2014	FALSE
Guinea	confirmed	Alive	2014-08-30	2014-08-30	2014-09-09	2014-09-16	2014-09-09	32	MACENTA	Yes	ETU	Gueckedou 1	10	Jul - Sep 2014	FALSE
Guinea	confirmed	Alive	2014-10-26	2014-10-26	2014-10-28	2014-11-18	2014-10-28	16	CONAKRY	Yes	ETU	Conakry 2	2	Oct - Dec 2014	FALSE
Guinea	confirmed	Dead	2014-06-19	2014-06-19	2014-06-29	2014-06-30	NA	40	GUECKEDOU	No	Not Hospitalised	NA	NA	Apr - Jun 2014	FALSE
Guinea	confirmed	Dead	2014-11-22	2014-11-22	2014-11-23	2014-12-02	2014-11-23	54	LOLA	Yes	ETU	Gueckedou 1	1	Oct - Dec 2014	FALSE
Guinea	confirmed	Dead	2014-05-08	2014-05-08	2014-05-14	2014-05-24	2014-05-14	12	GUECKEDOU	Yes	ETU	Gueckedou 1	6	Apr - Jun 2014	FALSE
Guinea	confirmed	Dead	2015-04-20	2015-04-20	2015-04-23	2015-04-27	2015-04-23	70	FORECARIAH	Yes	Unknown TC Type	Forecariah 1	3	Apr - Jun 2015	FALSE
Guinea	probable	Dead	2014-04-24	2014-04-24	2014-05-01	2014-06-02	2014-05-02	45	TELIMELE	Yes	Hospital	Telimele 2	8	Apr - Jun 2014	FALSE
Guinea	confirmed	Alive	2014-09-29	2014-09-29	2014-10-02	2014-10-21	2014-10-01	45	CONAKRY	Yes	ETU	Conakry 2	2	Jul - Sep 2014	FALSE
Guinea	confirmed	Dead	2014-07-18	2014-07-18	2014-07-24	2014-07-24	2014-07-24	20	CONAKRY	Yes	ETU	Conakry 2	6	Jul - Sep 2014	TRUE
Guinea	confirmed	Alive	2015-02-21	2015-02-21	2015-02-23	2015-03-04	2015-02-23	61	CONAKRY	Yes	ETU	Conakry 2	2	Jan - Mar 2015	FALSE
Guinea	confirmed	Alive	2015-07-13	2015-07-13	2015-07-17	2015-08-08	2015-07-17	65	CONAKRY	Yes	Unknown TC Type	Conakry 1	4	Jul - Sep 2015	FALSE
Guinea	confirmed	Dead	2014-12-13	2014-12-13	2014-12-18	2014-12-20	NA	2	N'ZEREKORE	Yes	Unknown TC Type	NA	NA	Oct - Dec 2014	FALSE
Guinea	confirmed	Dead	2014-09-19	2014-09-19	2014-09-19	2014-09-21	2014-09-19	43	MACENTA	Yes	ETU	Gueckedou 1	0	Jul - Sep 2014	FALSE
Guinea	confirmed	Dead	2014-05-05	2014-05-05	2014-05-11	2014-05-14	2014-05-11	48	GUECKEDOU	Yes	ETU	Gueckedou 1	6	Apr - Jun 2014	FALSE
Guinea	confirmed	Dead	2015-03-10	2015-03-10	2015-03-12	2015-03-16	2015-03-13	40	CONAKRY	Yes	ETU	Conakry 2	3	Jan - Mar 2015	FALSE
Guinea	confirmed	Alive	2014-10-02	2014-10-02	2014-10-07	2014-12-04	NA	26	N'ZEREKORE	Yes	Unknown TC Type	NA	NA	Oct - Dec 2014	FALSE
Guinea	probable	Dead	2014-03-16	2014-03-16	2014-03-16	2014-03-25	NA	69	GUECKEDOU	Yes	Unknown TC Type	NA	NA	Jan - Mar 2014	FALSE
Guinea	confirmed	Alive	2014-09-07	2014-09-07	2014-09-11	2014-09-18	2014-09-11	25	MACENTA	Yes	ETU	Gueckedou 1	4	Jul - Sep 2014	FALSE
Guinea	confirmed	Alive	2014-11-20	2014-11-20	2014-11-22	2014-12-03	2014-11-22	60	N'ZEREKORE	Yes	ETU	Macenta 2	2	Oct - Dec 2014	FALSE
Guinea	probable	Dead	2015-01-17	2015-01-17	2015-02-02	2015-01-29	NA	80	KINDIA	No	Not Hospitalised	NA	NA	Jan - Mar 2015	TRUE
Guinea	confirmed	Dead	2014-12-22	2014-12-22	2014-12-24	2015-01-11	2014-12-24	40	KISSIDOUGO	Yes	ETU	Gueckedou 1	2	Oct - Dec 2014	FALSE
Guinea	confirmed	Alive	2014-08-23	2014-08-23	2014-08-31	2014-09-15	NA	47	KEROUANE	Yes	Hospital	Kerouane 1	NA	Jul - Sep 2014	FALSE
Guinea	confirmed	Dead	2015-02-22	2015-02-22	2015-02-23	2015-02-25	2015-02-23	27	CONAKRY	Yes	ETU	Conakry 2	1	Jan - Mar 2015	FALSE
Guinea	confirmed	Dead	2014-10-17	2014-10-17	2014-10-21	2014-10-24	2014-10-21	24	KEROUANE	Yes	ETU	Gueckedou 1	4	Oct - Dec 2014	FALSE
Guinea	confirmed	Alive	2015-07-12	2015-07-12	2015-07-13	2015-08-24	2015-07-13	5	CONAKRY	Yes	Unknown TC Type	Conakry 1	1	Jul - Sep 2015	FALSE
Guinea	confirmed	Dead	2014-10-31	2014-10-31	2014-11-01	2014-11-07	2014-11-01	72	MACENTA	Yes	ETU	Gueckedou 1	1	Oct - Dec 2014	FALSE
Guinea	confirmed	Dead	2015-01-05	2015-01-05	2015-01-07	2015-01-15	2015-01-08	24	KISSIDOUGO	Yes	ETU	Gueckedou 1	3	Jan - Mar 2015	FALSE
Guinea	probable	Dead	2014-10-17	2014-10-17	2014-11-10	2014-10-27	NA	70	SIGUIRI	Yes	Unknown TC Type	NA	NA	Oct - Dec 2014	TRUE
Guinea	probable	Dead	2015-01-23	2015-01-23	2015-01-29	2015-01-28	NA	25	FORECARIAH	NA	Hospitalisation Unknown	NA	NA	Jan - Mar 2015	TRUE
Guinea	confirmed	Alive	2014-10-26	2014-10-26	2014-10-31	2014-11-18	2014-10-31	30	KINDIA	Yes	ETU	Conakry 2	5	Oct - Dec 2014	FALSE
Guinea	confirmed	Dead	2014-10-19	2014-10-19	2014-10-22	2014-10-24	2014-10-22	5	SIGUIRI	Yes	ETU	Gueckedou 1	3	Oct - Dec 2014	FALSE
Guinea	confirmed	Dead	2014-09-22	2014-09-22	2014-09-29	2014-10-25	2014-09-29	6	MACENTA	Yes	ETU	Macenta 2	7	Jul - Sep 2014	FALSE
Guinea	confirmed	Dead	2014-10-05	2014-10-05	2014-10-12	2014-10-13	NA	58	N'ZEREKORE	NA	Hospitalisation Unknown	NA	NA	Oct - Dec 2014	FALSE
Guinea	confirmed	Dead	2014-10-27	2014-10-27	2014-10-30	2014-11-02	2014-10-30	34	MACENTA	Yes	ETU	Gueckedou 1	3	Oct - Dec 2014	FALSE
Guinea	confirmed	Dead	2014-12-23	2014-12-23	2014-12-28	2015-01-02	2014-12-29	1	DUBREKA	Yes	ETU	Conakry 2	6	Oct - Dec 2014	FALSE
Guinea	confirmed	Dead	2014-06-16	2014-06-16	2014-06-22	2014-06-26	2014-06-22	25	GUECKEDOU	Yes	ETU	Gueckedou 1	6	Apr - Jun 2014	FALSE
Guinea	confirmed	Alive	2014-09-24	2014-09-24	2014-10-01	2014-10-12	2014-10-04	14	MACENTA	Yes	ETU	Gueckedou 1	10	Jul - Sep 2014	FALSE
Guinea	confirmed	Alive	2014-11-12	2014-11-12	2014-11-17	2014-12-05	2014-11-17	60	KEROUANE	Yes	ETU	Gueckedou 1	5	Oct - Dec 2014	FALSE
Guinea	confirmed	Alive	2015-06-11	2015-06-11	2015-06-13	2015-07-02	2015-06-13	16	DUBREKA	Yes	Health Centre	Coyah 1	2	Apr - Jun 2015	FALSE
Guinea	probable	Dead	2014-03-03	2014-03-03	2014-03-13	2014-03-12	NA	65	GUECKEDOU	No	Not Hospitalised	NA	NA	Jan - Mar 2014	TRUE
Guinea	confirmed	Dead	2014-11-27	2014-11-27	2014-12-04	2014-12-07	2014-12-04	30	CONAKRY	Yes	ETU	Conakry 2	7	Oct - Dec 2014	FALSE
Guinea	confirmed	Alive	2014-12-31	2014-12-31	2015-01-08	2015-01-19	2015-01-08	25	COYAH	Yes	Health Centre	Coyah 1	8	Oct - Dec 2014	FALSE
Guinea	probable	Dead	2014-09-01	2014-09-01	2014-09-06	2014-09-06	NA	42	MACENTA	Yes	Unknown TC Type	NA	NA	Jul - Sep 2014	TRUE
Guinea	confirmed	Alive	2014-08-18	2014-08-18	2014-08-18	2014-08-31	2014-08-18	25	CONAKRY	Yes	ETU	Conakry 2	0	Jul - Sep 2014	FALSE
Guinea	confirmed	Dead	2014-08-10	2014-08-10	2014-08-20	2014-08-21	2014-08-20	20	CONAKRY	Yes	ETU	Conakry 2	10	Jul - Sep 2014	FALSE
Guinea	confirmed	Alive	2014-10-10	2014-10-10	2014-10-13	2014-10-29	2014-10-14	12	KEROUANE	Yes	ETU	Gueckedou 1	4	Oct - Dec 2014	FALSE
Guinea	confirmed	Dead	2014-09-20	2014-09-20	2014-09-21	2014-10-21	2014-09-21	29	COYAH	Yes	ETU	Conakry 2	1	Jul - Sep 2014	FALSE
Guinea	probable	Dead	2014-12-12	2014-12-12	2014-12-20	2014-12-20	NA	25	KISSIDOUGO	No	Not Hospitalised	NA	NA	Oct - Dec 2014	TRUE
Guinea	confirmed	Dead	2014-12-18	2014-12-18	2014-12-19	2014-12-19	NA	65	KISSIDOUGO	NA	Hospitalisation Unknown	NA	NA	Oct - Dec 2014	TRUE
Guinea	confirmed	Dead	2014-11-02	2014-11-02	2014-11-06	2014-11-12	2014-11-06	30	MACENTA	Yes	ETU	Gueckedou 1	4	Oct - Dec 2014	FALSE
Guinea	confirmed	Dead	2015-01-28	2015-01-28	2015-02-03	2015-02-03	NA	40	CONAKRY	No	Not Hospitalised	NA	NA	Jan - Mar 2015	TRUE
Guinea	confirmed	Alive	2014-10-11	2014-10-11	2014-10-15	2014-10-30	2014-10-15	10	KEROUANE	Yes	ETU	Gueckedou 1	4	Oct - Dec 2014	FALSE
Guinea	confirmed	Alive	2014-09-15	2014-09-15	2014-09-20	2014-10-02	2014-09-20	45	MACENTA	Yes	ETU	Macenta 2	5	Jul - Sep 2014	FALSE
Guinea	confirmed	Dead	2014-10-31	2014-10-31	2014-11-03	2014-11-08	2014-11-03	20	COYAH	Yes	ETU	Conakry 2	3	Oct - Dec 2014	FALSE
Guinea	confirmed	Dead	2014-12-24	2014-12-24	2015-01-07	2015-01-13	2015-01-07	35	FORECARIAH	Yes	ETU	Conakry 2	14	Oct - Dec 2014	FALSE
Guinea	probable	Dead	2015-03-15	2015-03-15	2015-03-17	2015-03-17	NA	1	COYAH	No	Not Hospitalised	NA	NA	Jan - Mar 2015	TRUE
Guinea	confirmed	Alive	2014-09-27	2014-09-27	2014-09-28	2014-10-09	2014-09-27	55	CONAKRY	Yes	ETU	Conakry 2	0	Jul - Sep 2014	FALSE
Guinea	confirmed	Dead	2015-04-30	2015-04-30	2015-05-05	2015-05-05	NA	58	DUBREKA	No	Not Hospitalised	NA	NA	Apr - Jun 2015	TRUE
Guinea	confirmed	Dead	2014-08-15	2014-08-15	2014-08-30	2014-08-31	2014-08-30	50	GUECKEDOU	Yes	ETU	Gueckedou 1	15	Jul - Sep 2014	FALSE
Guinea	confirmed	Dead	2014-10-31	2014-10-31	2014-11-05	2014-11-10	2014-11-05	58	KEROUANE	Yes	ETU	Gueckedou 1	5	Oct - Dec 2014	FALSE
Guinea	confirmed	Alive	2014-10-23	2014-10-23	2014-10-24	2014-11-03	2014-10-24	25	KEROUANE	Yes	ETU	Gueckedou 1	1	Oct - Dec 2014	FALSE
Guinea	confirmed	Alive	2015-03-13	2015-03-13	2015-03-16	2015-03-26	NA	18	FORECARIAH	Yes	Health Centre	Coyah 1	NA	Jan - Mar 2015	FALSE
Guinea	confirmed	Alive	2015-05-04	2015-05-04	2015-05-08	2015-05-19	2015-05-08	35	FORECARIAH	Yes	Unknown TC Type	Forecariah 1	4	Apr - Jun 2015	FALSE
Guinea	confirmed	Dead	2014-10-10	2014-10-10	2014-10-15	2014-10-16	NA	31	N'ZEREKORE	NA	Hospitalisation Unknown	NA	NA	Oct - Dec 2014	FALSE
Guinea	probable	Dead	2014-06-03	2014-06-03	2014-07-20	2014-07-20	NA	75	GUECKEDOU	NA	Hospitalisation Unknown	NA	NA	Apr - Jun 2014	TRUE
Guinea	confirmed	Dead	2014-10-10	2014-10-10	2014-10-16	2014-10-22	2014-10-16	20	MACENTA	Yes	ETU	Gueckedou 1	6	Oct - Dec 2014	FALSE
Guinea	confirmed	Alive	2015-02-12	2015-02-12	2015-02-15	2015-02-23	2015-02-15	52	MALI	Yes	Health Centre	Coyah 1	3	Jan - Mar 2015	FALSE
Guinea	confirmed	Dead	2014-10-06	2014-10-06	2014-10-09	2014-10-13	2014-10-09	4	MACENTA	Yes	ETU	Gueckedou 1	3	Oct - Dec 2014	FALSE
Guinea	probable	Dead	2014-09-24	2014-09-24	2014-09-25	2014-09-25	NA	45	N'ZEREKORE	NA	Hospitalisation Unknown	NA	NA	Jul - Sep 2014	TRUE
Guinea	confirmed	Dead	2015-01-29	2015-01-29	2015-02-05	2015-02-09	2015-02-05	55	CONAKRY	Yes	ETU	Conakry 2	7	Jan - Mar 2015	FALSE
Guinea	confirmed	Dead	2015-01-12	2015-01-12	2015-01-15	2015-01-15	NA	32	FARANAH	No	Not Hospitalised	NA	NA	Jan - Mar 2015	TRUE
Guinea	confirmed	Alive	2014-03-25	2014-03-25	2014-03-29	2014-04-07	2014-03-29	31	CONAKRY	Yes	ETU	Conakry 2	4	Jan - Mar 2014	FALSE
Guinea	confirmed	Dead	2014-12-01	2014-12-01	2014-12-04	2014-12-05	2014-12-04	35	MACENTA	Yes	ETU	Macenta 2	3	Oct - Dec 2014	FALSE
Guinea	probable	Dead	2014-06-03	2014-06-03	2014-06-10	2014-06-11	NA	25	GUECKEDOU	No	Not Hospitalised	NA	NA	Apr - Jun 2014	FALSE
Guinea	confirmed	Alive	2014-11-05	2014-11-05	2014-11-10	2014-11-21	2014-11-10	25	N'ZEREKORE	Yes	ETU	Macenta 2	5	Oct - Dec 2014	FALSE
Guinea	confirmed	Dead	2014-08-23	2014-08-23	2014-08-30	2014-08-30	NA	NA	MACENTA	NA	Hospitalisation Unknown	NA	NA	Jul - Sep 2014	TRUE
Guinea	confirmed	Alive	2014-08-26	2014-08-26	2014-09-03	2014-09-17	2014-09-02	40	MACENTA	Yes	ETU	Gueckedou 1	7	Jul - Sep 2014	FALSE
Guinea	confirmed	Dead	2015-02-13	2015-02-13	2015-02-20	2015-02-25	2015-02-20	50	COYAH	Yes	Health Centre	Coyah 1	7	Jan - Mar 2015	FALSE
Guinea	confirmed	Dead	2014-06-25	2014-06-25	2014-06-27	2014-06-28	NA	2	BOFFA	No	Not Hospitalised	NA	NA	Apr - Jun 2014	FALSE
Guinea	confirmed	Dead	2015-01-31	2015-01-31	2015-02-05	2015-02-15	2015-02-05	6	CONAKRY	Yes	ETU	Conakry 2	5	Jan - Mar 2015	FALSE
Guinea	confirmed	Dead	2014-10-18	2014-10-18	2014-10-22	2015-01-14	NA	49	LOLA	No	Not Hospitalised	NA	NA	Oct - Dec 2014	FALSE
Guinea	confirmed	Dead	2014-10-27	2014-10-27	2014-11-02	2014-11-06	2014-11-02	60	MACENTA	Yes	ETU	Gueckedou 1	6	Oct - Dec 2014	FALSE
Guinea	confirmed	Dead	2014-11-02	2014-11-02	2014-11-08	2014-11-09	NA	45	N'ZEREKORE	NA	Hospitalisation Unknown	NA	NA	Oct - Dec 2014	FALSE
Guinea	confirmed	Dead	2014-09-02	2014-09-02	2014-09-07	2014-09-14	2014-09-07	55	MACENTA	Yes	ETU	Gueckedou 1	5	Jul - Sep 2014	FALSE
Guinea	confirmed	Dead	2015-03-24	2015-03-24	2015-03-24	2015-03-29	NA	27	FORECARIAH	Yes	ETU	Conakry 2	NA	Jan - Mar 2015	FALSE
Guinea	confirmed	Dead	2014-09-14	2014-09-14	2014-09-24	2014-10-01	2014-09-24	0	MACENTA	Yes	ETU	Macenta 2	10	Jul - Sep 2014	FALSE
Guinea	confirmed	Alive	2014-12-01	2014-12-01	2014-12-05	2014-12-23	2014-12-05	1	COYAH	Yes	ETU	Conakry 2	4	Oct - Dec 2014	FALSE
Guinea	confirmed	Dead	2015-08-27	2015-08-27	2015-08-27	2015-09-03	2015-08-27	56	CONAKRY	Yes	Unknown TC Type	Conakry 1	0	Jul - Sep 2015	FALSE
Guinea	confirmed	Alive	2014-11-09	2014-11-09	2014-11-15	2014-11-29	2014-11-15	27	KEROUANE	Yes	ETU	Gueckedou 1	6	Oct - Dec 2014	FALSE
Guinea	confirmed	Alive	2014-08-29	2014-08-29	2014-08-30	2014-09-12	NA	18	DUBREKA	Yes	Unknown TC Type	NA	NA	Jul - Sep 2014	FALSE
Guinea	confirmed	Dead	2015-01-31	2015-01-31	2015-02-01	2015-02-07	2015-02-01	47	TOUGUE	Yes	Health Centre	Coyah 1	1	Jan - Mar 2015	FALSE
Guinea	confirmed	Dead	2015-04-10	2015-04-10	2015-04-15	2015-04-15	NA	45	FORECARIAH	No	Not Hospitalised	NA	NA	Apr - Jun 2015	TRUE
Guinea	confirmed	Alive	2015-03-09	2015-03-09	2015-03-13	2015-03-22	2015-03-13	30	FORECARIAH	Yes	Health Centre	Coyah 1	4	Jan - Mar 2015	FALSE
Guinea	confirmed	Dead	2014-10-01	2014-10-01	2014-10-13	2014-10-13	NA	35	BEYLA	NA	Hospitalisation Unknown	NA	NA	Oct - Dec 2014	TRUE
Guinea	confirmed	Alive	2014-06-24	2014-06-24	2014-06-26	2014-07-04	2014-06-26	23	GUECKEDOU	Yes	ETU	Gueckedou 1	2	Apr - Jun 2014	FALSE
Guinea	confirmed	Alive	2015-01-30	2015-01-30	2015-02-05	2015-02-16	2015-02-05	40	CONAKRY	Yes	ETU	Conakry 2	6	Jan - Mar 2015	FALSE
Guinea	confirmed	Dead	2014-09-16	2014-09-16	2014-09-22	NA	NA	97	CONAKRY	NA	Hospitalisation Unknown	NA	NA	Jul - Sep 2014	FALSE
Guinea	confirmed	Dead	2015-01-26	2015-01-26	2015-01-29	2015-02-01	2015-01-29	37	COYAH	Yes	ETU	Conakry 2	3	Jan - Mar 2015	FALSE
Guinea	confirmed	Dead	2014-11-08	2014-11-08	2014-11-13	2014-11-19	2014-11-13	55	KINDIA	Yes	ETU	Conakry 2	5	Oct - Dec 2014	FALSE
Guinea	confirmed	Dead	2014-09-02	2014-09-02	2014-09-02	2014-09-02	2014-09-02	40	CONAKRY	Yes	ETU	Conakry 2	0	Jul - Sep 2014	TRUE
Guinea	confirmed	Alive	2014-04-22	2014-04-22	2014-04-26	2014-05-13	2014-04-26	56	CONAKRY	Yes	ETU	Conakry 2	4	Apr - Jun 2014	FALSE
Guinea	confirmed	Dead	2015-02-01	2015-02-01	2015-02-09	2015-02-12	2015-02-09	36	DUBREKA	Yes	ETU	Conakry 2	8	Jan - Mar 2015	FALSE
Guinea	confirmed	Dead	2014-05-08	2014-05-08	2014-05-11	2014-05-11	NA	23	GUECKEDOU	No	Not Hospitalised	NA	NA	Apr - Jun 2014	TRUE
Guinea	confirmed	Dead	2014-08-19	2014-08-19	2014-08-21	2014-08-25	2014-08-21	75	MACENTA	Yes	ETU	Gueckedou 1	2	Jul - Sep 2014	FALSE
Guinea	confirmed	Dead	2015-02-06	2015-02-06	2015-02-09	2015-02-14	2015-02-09	1	CONAKRY	Yes	ETU	Conakry 2	3	Jan - Mar 2015	FALSE
Guinea	probable	Dead	2015-01-04	2015-01-04	2015-01-05	2015-01-12	NA	30	FORECARIAH	No	Not Hospitalised	NA	NA	Jan - Mar 2015	FALSE
Guinea	confirmed	Alive	2014-10-02	2014-10-02	2014-10-08	2014-10-25	NA	29	COYAH	Yes	Unknown TC Type	NA	NA	Oct - Dec 2014	FALSE
Guinea	confirmed	Alive	2014-08-13	2014-08-13	2014-08-17	2014-08-30	2014-08-16	14	GUECKEDOU	Yes	ETU	Gueckedou 1	3	Jul - Sep 2014	FALSE
Guinea	probable	Dead	2014-05-02	2014-05-02	2014-06-08	2014-06-08	NA	45	GUECKEDOU	No	Not Hospitalised	NA	NA	Apr - Jun 2014	TRUE
Guinea	confirmed	Dead	2015-01-13	2015-01-13	2015-01-14	2015-01-27	2015-01-14	30	CONAKRY	Yes	ETU	Conakry 2	1	Jan - Mar 2015	FALSE
Guinea	confirmed	Dead	2014-06-17	2014-06-17	2014-06-23	2014-06-25	2014-06-23	10	GUECKEDOU	Yes	ETU	Gueckedou 1	6	Apr - Jun 2014	FALSE
Guinea	confirmed	Dead	2014-10-05	2014-10-05	2014-10-10	2014-10-11	NA	36	KISSIDOUGO	Yes	Unknown TC Type	NA	NA	Oct - Dec 2014	FALSE
Guinea	confirmed	Alive	2015-04-07	2015-04-07	2015-04-10	2015-04-22	2015-04-10	46	CONAKRY	Yes	ETU	Conakry 2	3	Apr - Jun 2015	FALSE
Guinea	confirmed	Dead	2014-10-30	2014-10-30	2014-11-06	2014-11-08	2014-11-06	3	KEROUANE	Yes	ETU	Gueckedou 1	7	Oct - Dec 2014	FALSE
Guinea	confirmed	Alive	2014-08-31	2014-08-31	2014-09-06	2014-12-10	2014-09-06	18	MACENTA	Yes	ETU	Macenta 2	6	Jul - Sep 2014	FALSE
Guinea	confirmed	Alive	2015-03-01	2015-03-01	2015-03-09	2015-03-16	2015-03-09	3	COYAH	Yes	Health Centre	Coyah 1	8	Jan - Mar 2015	FALSE
Guinea	confirmed	Alive	2015-04-09	2015-04-09	2015-04-12	2015-04-19	2015-04-12	30	CONAKRY	Yes	ETU	Conakry 2	3	Apr - Jun 2015	FALSE
Guinea	confirmed	Dead	2014-08-21	2014-08-21	2014-08-29	2014-08-27	NA	40	CONAKRY	NA	Hospitalisation Unknown	NA	NA	Jul - Sep 2014	TRUE
Guinea	confirmed	Alive	2014-12-20	2014-12-20	2014-12-25	2015-01-03	2014-12-25	0	CONAKRY	Yes	ETU	Conakry 2	5	Oct - Dec 2014	FALSE
Guinea	confirmed	Alive	2014-11-13	2014-11-13	2014-11-17	2014-11-27	2014-11-17	67	FARANAH	Yes	ETU	Gueckedou 1	4	Oct - Dec 2014	FALSE
Guinea	confirmed	Dead	2014-12-19	2014-12-19	2014-12-19	2014-12-25	2014-12-19	NA	KISSIDOUGO	Yes	ETU	Gueckedou 1	0	Oct - Dec 2014	FALSE
Guinea	confirmed	Dead	2014-09-30	2014-09-30	2014-10-04	2014-10-06	2014-10-04	29	CONAKRY	Yes	ETU	Conakry 2	4	Jul - Sep 2014	FALSE
Guinea	confirmed	Dead	2015-01-20	2015-01-20	2015-02-02	2015-02-06	2015-02-02	42	FORECARIAH	Yes	Health Centre	Coyah 1	13	Jan - Mar 2015	FALSE
Guinea	confirmed	Dead	2014-08-25	2014-08-25	2014-08-31	2014-09-04	2014-08-31	12	MACENTA	Yes	ETU	Gueckedou 1	6	Jul - Sep 2014	FALSE
Guinea	confirmed	Dead	2015-04-15	2015-04-15	2015-04-19	2015-04-25	2015-04-18	36	FORECARIAH	Yes	Unknown TC Type	Forecariah 1	3	Apr - Jun 2015	FALSE
Guinea	confirmed	Dead	2015-02-16	2015-02-16	2015-02-22	2015-02-23	NA	38	CONAKRY	No	Not Hospitalised	NA	NA	Jan - Mar 2015	FALSE
Guinea	confirmed	Alive	2014-10-07	2014-10-07	2014-11-03	2014-11-11	2014-11-02	35	MACENTA	Yes	Unknown TC Type	NA	26	Oct - Dec 2014	FALSE
Guinea	confirmed	Alive	2014-10-10	2014-10-10	2014-10-18	2014-10-28	2014-10-18	18	KANKAN	Yes	ETU	Gueckedou 1	8	Oct - Dec 2014	FALSE
Guinea	confirmed	Dead	2015-02-01	2015-02-01	2015-02-10	2015-02-10	NA	28	COYAH	No	Not Hospitalised	NA	NA	Jan - Mar 2015	TRUE
Guinea	confirmed	Alive	2014-11-11	2014-11-11	2014-11-19	2014-12-05	2014-11-19	30	MACENTA	Yes	ETU	Gueckedou 1	8	Oct - Dec 2014	FALSE
Guinea	confirmed	Alive	2015-03-21	2015-03-21	2015-03-22	2015-04-03	2015-03-22	45	CONAKRY	Yes	ETU	Conakry 2	1	Jan - Mar 2015	FALSE
Guinea	confirmed	Alive	2014-03-29	2014-03-29	2014-04-05	2014-04-13	2014-04-05	23	GUECKEDOU	Yes	ETU	Gueckedou 1	7	Jan - Mar 2014	FALSE
Guinea	confirmed	Alive	2015-01-05	2015-01-05	2015-01-05	2015-01-20	2015-01-05	47	COYAH	Yes	ETU	Conakry 2	0	Jan - Mar 2015	FALSE
Guinea	suspected	NA	2015-09-22	2015-09-22	2015-09-25	NA	2015-09-25	17	CONAKRY	Yes	Unknown TC Type	Conakry 1	3	Jul - Sep 2015	FALSE
Guinea	confirmed	Dead	2014-11-08	2014-11-08	2014-11-08	2014-11-09	NA	42	N'ZEREKORE	NA	Hospitalisation Unknown	NA	NA	Oct - Dec 2014	FALSE
Guinea	confirmed	Alive	2015-01-29	2015-01-29	2015-02-01	2015-02-16	2015-02-01	60	LOLA	Yes	ETU	N'zerekore 1	3	Jan - Mar 2015	FALSE
Guinea	confirmed	Dead	2014-12-24	2014-12-24	2014-12-29	2014-12-29	NA	13	COYAH	No	Not Hospitalised	NA	NA	Oct - Dec 2014	TRUE
Guinea	confirmed	Alive	2014-12-07	2014-12-07	2014-12-07	2015-01-01	2014-12-07	38	GUECKEDOU	Yes	ETU	Gueckedou 1	0	Oct - Dec 2014	FALSE
Guinea	confirmed	Dead	2014-11-27	2014-11-27	2014-12-01	2014-12-04	NA	28	LOLA	Yes	Unknown TC Type	NA	NA	Oct - Dec 2014	FALSE
Guinea	confirmed	Dead	2014-08-01	2014-08-01	2014-08-07	2014-08-07	NA	27	YOMOU	No	Not Hospitalised	NA	NA	Jul - Sep 2014	TRUE
Guinea	confirmed	Dead	2015-01-27	2015-01-27	2015-02-09	2015-02-09	NA	23	DUBREKA	No	Not Hospitalised	NA	NA	Jan - Mar 2015	TRUE
Guinea	confirmed	Dead	2014-08-11	2014-08-11	2014-08-16	NA	NA	18	MACENTA	NA	Hospitalisation Unknown	NA	NA	Jul - Sep 2014	FALSE
Guinea	confirmed	Alive	2014-09-07	2014-09-07	2014-09-13	2014-09-22	2014-09-12	60	MACENTA	Yes	ETU	Macenta 2	5	Jul - Sep 2014	FALSE
Guinea	confirmed	Dead	2015-03-26	2015-03-26	2015-03-31	2015-03-31	NA	27	FORECARIAH	Yes	Unknown TC Type	NA	NA	Jan - Mar 2015	TRUE
Guinea	confirmed	Alive	2014-10-08	2014-10-08	2014-10-14	2014-10-21	NA	25	SIGUIRI	Yes	Unknown TC Type	NA	NA	Oct - Dec 2014	FALSE
Guinea	confirmed	Alive	2014-11-12	2014-11-12	2014-11-17	2014-11-25	2014-11-17	35	MACENTA	Yes	ETU	Gueckedou 1	5	Oct - Dec 2014	FALSE
Guinea	confirmed	Alive	2015-03-05	2015-03-05	2015-03-10	2015-03-23	2015-03-10	22	CONAKRY	Yes	ETU	Conakry 2	5	Jan - Mar 2015	FALSE
Guinea	confirmed	Alive	2014-12-14	2014-12-14	2014-12-20	2014-12-31	2014-12-20	32	COYAH	Yes	ETU	Conakry 2	6	Oct - Dec 2014	FALSE
Guinea	confirmed	Dead	2015-06-10	2015-06-10	2015-06-12	2015-06-15	2015-06-12	25	DUBREKA	Yes	Health Centre	Coyah 1	2	Apr - Jun 2015	FALSE
Guinea	confirmed	Alive	2014-11-02	2014-11-02	2014-11-03	2014-11-18	2014-11-03	27	COYAH	Yes	ETU	Conakry 2	1	Oct - Dec 2014	FALSE
Guinea	confirmed	Dead	2015-02-13	2015-02-13	2015-02-20	2015-02-23	2015-02-20	50	COYAH	Yes	Health Centre	Coyah 1	7	Jan - Mar 2015	FALSE
Guinea	confirmed	Dead	2014-12-03	2014-12-03	2014-12-08	NA	NA	NA	MACENTA	NA	Hospitalisation Unknown	NA	NA	Oct - Dec 2014	FALSE
Guinea	probable	Dead	2014-01-01	2014-01-01	2014-01-05	2014-05-15	NA	4	GUECKEDOU	No	Not Hospitalised	NA	NA	Jan - Mar 2014	FALSE
Guinea	confirmed	Alive	2014-09-17	2014-09-17	2014-09-19	2014-09-29	2014-09-19	42	MACENTA	Yes	ETU	Gueckedou 1	2	Jul - Sep 2014	FALSE
Guinea	confirmed	Dead	2014-12-26	2014-12-26	2014-12-29	2015-01-01	2014-12-29	65	KANKAN	Yes	ETU	Gueckedou 1	3	Oct - Dec 2014	FALSE
Guinea	confirmed	Alive	2014-10-15	2014-10-15	2014-10-16	2014-10-29	2014-10-16	35	CONAKRY	Yes	ETU	Conakry 2	1	Oct - Dec 2014	FALSE
Guinea	confirmed	Alive	2015-03-07	2015-03-07	2015-03-09	2015-03-28	2015-03-10	4	FORECARIAH	Yes	Health Centre	Coyah 1	3	Jan - Mar 2015	FALSE
Guinea	probable	Dead	2014-04-23	2014-04-23	2014-04-28	2014-04-28	NA	0	GUECKEDOU	No	Not Hospitalised	NA	NA	Apr - Jun 2014	TRUE
Guinea	confirmed	Alive	2014-11-18	2014-11-18	2014-11-19	2014-12-03	2014-11-19	50	COYAH	Yes	ETU	Conakry 2	1	Oct - Dec 2014	FALSE
Guinea	confirmed	Dead	2014-11-01	2014-11-01	2014-11-06	2014-11-08	2014-11-06	42	MACENTA	Yes	ETU	Gueckedou 1	5	Oct - Dec 2014	FALSE
Guinea	confirmed	Dead	2014-11-20	2014-11-20	2014-12-27	2014-12-30	2014-12-27	48	LOLA	Yes	ETU	N'zerekore 1	37	Oct - Dec 2014	FALSE
Guinea	probable	Dead	2014-11-20	2014-11-20	2014-11-26	NA	NA	80	KINDIA	NA	Hospitalisation Unknown	NA	NA	Oct - Dec 2014	FALSE
Guinea	confirmed	Dead	2014-11-11	2014-11-11	2014-11-19	2014-12-30	2014-11-19	23	MACENTA	Yes	ETU	Macenta 2	8	Oct - Dec 2014	FALSE
Guinea	confirmed	Alive	2014-12-18	2014-12-18	2014-12-19	2015-01-03	2014-12-20	70	CONAKRY	Yes	ETU	Conakry 2	2	Oct - Dec 2014	FALSE
Guinea	confirmed	Dead	2015-05-23	2015-05-23	2015-05-24	2015-05-24	2015-05-24	55	FORECARIAH	Yes	Unknown TC Type	Forecariah 1	1	Apr - Jun 2015	TRUE
Guinea	confirmed	Dead	2014-04-27	2014-04-27	2014-04-27	NA	NA	23	GUECKEDOU	No	Not Hospitalised	NA	NA	Apr - Jun 2014	FALSE
Guinea	confirmed	Alive	2014-12-01	2014-12-01	2014-12-03	2014-12-14	2014-12-03	50	COYAH	Yes	ETU	Conakry 2	2	Oct - Dec 2014	FALSE
Guinea	confirmed	Dead	2015-03-22	2015-03-22	2015-03-23	2015-03-29	2015-03-23	32	FORECARIAH	Yes	Health Centre	Coyah 1	1	Jan - Mar 2015	FALSE
Guinea	confirmed	Dead	2014-08-26	2014-08-26	2014-08-29	2014-09-01	2014-08-30	25	MACENTA	Yes	ETU	Gueckedou 1	4	Jul - Sep 2014	FALSE
Guinea	confirmed	Dead	2014-10-13	2014-10-13	NA	2014-10-14	NA	40	CONAKRY	NA	Hospitalisation Unknown	NA	NA	Oct - Dec 2014	FALSE
Guinea	confirmed	Dead	2014-09-17	2014-09-17	2014-09-20	2014-09-18	2014-09-18	2	MACENTA	Yes	ETU	Macenta 2	1	Jul - Sep 2014	TRUE
Guinea	confirmed	Dead	2014-05-20	2014-05-20	2014-05-24	2014-05-26	2014-05-24	14	GUECKEDOU	Yes	ETU	Gueckedou 1	4	Apr - Jun 2014	FALSE
Guinea	confirmed	Dead	2015-03-04	2015-03-04	2015-03-11	2015-03-11	NA	5	COYAH	Yes	Unknown TC Type	NA	NA	Jan - Mar 2015	TRUE
Guinea	probable	Dead	2015-01-30	2015-01-30	2015-02-01	NA	NA	4	DUBREKA	No	Not Hospitalised	NA	NA	Jan - Mar 2015	FALSE
Guinea	confirmed	Dead	2015-07-07	2015-07-07	2015-07-10	2015-07-15	NA	40	FORECARIAH	Yes	Unknown TC Type	Conakry 1	NA	Jul - Sep 2015	FALSE
Guinea	confirmed	Alive	2014-10-17	2014-10-17	2014-10-22	2014-10-30	2014-10-22	28	KANKAN	Yes	ETU	Gueckedou 1	5	Oct - Dec 2014	FALSE
Guinea	confirmed	Dead	2015-07-01	2015-07-01	2015-07-06	2015-07-06	NA	75	FORECARIAH	No	Not Hospitalised	NA	NA	Jul - Sep 2015	TRUE
Guinea	confirmed	Dead	2015-02-02	2015-02-02	2015-02-07	2015-02-07	NA	40	CONAKRY	Yes	Unknown TC Type	NA	NA	Jan - Mar 2015	TRUE
Guinea	confirmed	Dead	2014-04-18	2014-04-18	NA	2014-04-24	NA	19	GUECKEDOU	NA	Hospitalisation Unknown	NA	NA	Apr - Jun 2014	FALSE
Guinea	confirmed	Dead	2015-02-02	2015-02-02	2015-02-07	2015-02-07	NA	30	FORECARIAH	No	Not Hospitalised	NA	NA	Jan - Mar 2015	TRUE
Guinea	confirmed	Dead	2014-05-07	2014-05-07	2014-05-10	2014-05-15	2014-05-10	35	GUECKEDOU	Yes	ETU	Gueckedou 1	3	Apr - Jun 2014	FALSE
Guinea	confirmed	Dead	2014-09-18	2014-09-18	2014-09-24	2014-09-27	2014-09-24	50	MACENTA	Yes	ETU	Macenta 2	6	Jul - Sep 2014	FALSE
Guinea	confirmed	Alive	2015-03-20	2015-03-20	2015-03-31	2015-04-06	2015-03-30	28	FRIA	Yes	Health Centre	Coyah 1	10	Jan - Mar 2015	FALSE
Guinea	confirmed	Alive	2014-03-22	2014-03-22	2014-03-22	2014-04-08	2014-03-29	12	GUECKEDOU	Yes	ETU	Gueckedou 1	7	Jan - Mar 2014	FALSE
Guinea	confirmed	Alive	2014-09-19	2014-09-19	2014-09-22	2014-09-28	2014-09-22	30	MACENTA	Yes	ETU	Gueckedou 1	3	Jul - Sep 2014	FALSE
Guinea	confirmed	Dead	2015-01-11	2015-01-11	2015-01-15	2015-01-22	2015-01-15	21	LOLA	Yes	ETU	N'zerekore 1	4	Jan - Mar 2015	FALSE
Guinea	confirmed	Dead	2015-09-10	2015-09-10	2015-09-16	2015-09-16	NA	10	CONAKRY	No	Not Hospitalised	NA	NA	Jul - Sep 2015	TRUE
Guinea	confirmed	Dead	2015-06-26	2015-06-26	2015-07-02	2015-07-07	2015-07-01	70	FORECARIAH	Yes	Unknown TC Type	Forecariah 1	5	Apr - Jun 2015	FALSE
Guinea	confirmed	Alive	2014-09-13	2014-09-13	2014-09-23	2014-10-07	2014-09-23	12	CONAKRY	Yes	ETU	Conakry 2	10	Jul - Sep 2014	FALSE
Guinea	confirmed	Dead	2015-01-22	2015-01-22	2015-01-22	2015-02-06	2015-01-22	2	LOLA	Yes	ETU	N'zerekore 1	0	Jan - Mar 2015	FALSE
Guinea	confirmed	Dead	2015-04-15	2015-04-15	2015-04-17	2015-04-26	2015-04-17	36	FORECARIAH	Yes	Health Centre	Coyah 1	2	Apr - Jun 2015	FALSE
Guinea	confirmed	Alive	2014-05-23	2014-05-23	2014-05-31	2014-06-12	2014-05-31	30	CONAKRY	Yes	ETU	Conakry 2	8	Apr - Jun 2014	FALSE
Guinea	confirmed	Alive	2015-02-14	2015-02-14	2015-02-19	2015-02-28	2015-02-19	32	MALI	Yes	Health Centre	Coyah 1	5	Jan - Mar 2015	FALSE
Guinea	confirmed	Dead	2014-11-02	2014-11-02	2014-11-10	2014-11-11	2014-11-10	29	N'ZEREKORE	Yes	ETU	Gueckedou 1	8	Oct - Dec 2014	FALSE
Guinea	confirmed	Dead	2014-11-05	2014-11-05	2014-11-11	2014-11-11	2014-11-10	5	FARANAH	Yes	ETU	Gueckedou 1	5	Oct - Dec 2014	TRUE
Guinea	probable	Dead	2014-12-01	2014-12-01	2014-12-01	NA	NA	52	CONAKRY	No	Not Hospitalised	NA	NA	Oct - Dec 2014	FALSE
Guinea	confirmed	Alive	2014-12-15	2014-12-15	2014-12-19	2015-01-01	2014-12-19	62	KISSIDOUGO	Yes	ETU	Gueckedou 1	4	Oct - Dec 2014	FALSE
Guinea	probable	Dead	2014-08-23	2014-08-23	2014-08-23	2014-08-23	NA	45	MACENTA	No	Not Hospitalised	NA	NA	Jul - Sep 2014	TRUE
Guinea	confirmed	Dead	2014-10-15	2014-10-15	2014-10-19	2014-11-08	2014-10-18	18	KEROUANE	Yes	ETU	Gueckedou 1	3	Oct - Dec 2014	FALSE
Guinea	confirmed	Dead	2014-06-14	2014-06-14	2014-06-22	2014-06-23	NA	14	GUECKEDOU	No	Not Hospitalised	NA	NA	Apr - Jun 2014	FALSE
Guinea	confirmed	Alive	2015-08-10	2015-08-10	2015-08-11	2015-08-31	2015-08-11	19	CONAKRY	Yes	Unknown TC Type	Conakry 1	1	Jul - Sep 2015	FALSE
Guinea	probable	Dead	2015-04-22	2015-04-22	2015-05-01	2015-05-01	NA	45	BOKE	Yes	Unknown TC Type	NA	NA	Apr - Jun 2015	TRUE
Guinea	confirmed	Dead	2015-04-15	2015-04-15	2015-04-23	2015-04-29	2015-04-23	50	FORECARIAH	Yes	Unknown TC Type	Forecariah 1	8	Apr - Jun 2015	FALSE
Guinea	confirmed	Alive	2014-03-23	2014-03-23	2014-03-23	2014-03-27	2014-03-23	55	GUECKEDOU	Yes	ETU	Gueckedou 1	0	Jan - Mar 2014	FALSE
Guinea	confirmed	Dead	2015-06-28	2015-06-28	2015-07-03	2015-07-03	NA	45	FORECARIAH	No	Not Hospitalised	NA	NA	Apr - Jun 2015	TRUE
Guinea	confirmed	Dead	2014-11-14	2014-11-14	2014-11-15	2014-11-20	2014-11-15	70	KANKAN	Yes	ETU	Gueckedou 1	1	Oct - Dec 2014	FALSE
Guinea	confirmed	Alive	2015-03-23	2015-03-23	2015-03-25	2015-04-06	2015-03-25	46	COYAH	Yes	ETU	Conakry 2	2	Jan - Mar 2015	FALSE
Guinea	probable	Dead	2015-02-23	2015-02-23	2015-04-03	2015-04-03	NA	29	FRIA	No	Not Hospitalised	NA	NA	Jan - Mar 2015	TRUE
Guinea	confirmed	Dead	2014-11-28	2014-11-28	2014-12-06	2014-12-10	2014-12-06	42	DABOLA	Yes	ETU	Conakry 2	8	Oct - Dec 2014	FALSE
Guinea	probable	Dead	2014-06-11	2014-06-11	2014-07-28	2014-07-28	NA	34	GUECKEDOU	NA	Hospitalisation Unknown	NA	NA	Apr - Jun 2014	TRUE
Guinea	confirmed	Dead	2014-08-20	2014-08-20	2014-08-25	2014-09-01	2014-08-25	70	MACENTA	Yes	ETU	Gueckedou 1	5	Jul - Sep 2014	FALSE
Guinea	confirmed	Alive	2014-08-13	2014-08-13	2014-08-15	2014-08-28	2014-08-15	37	CONAKRY	Yes	ETU	Conakry 2	2	Jul - Sep 2014	FALSE
Guinea	confirmed	Dead	2014-10-29	2014-10-29	2014-11-03	2014-11-08	2014-11-03	25	MACENTA	Yes	ETU	Gueckedou 1	5	Oct - Dec 2014	FALSE
Guinea	suspected	NA	2015-09-24	2015-09-24	2015-09-26	NA	2015-09-26	14	CONAKRY	Yes	Unknown TC Type	Conakry 1	2	Jul - Sep 2015	FALSE
Guinea	confirmed	Alive	2014-11-30	2014-11-30	2014-12-02	2014-12-15	2014-12-02	20	MACENTA	Yes	ETU	Macenta 2	2	Oct - Dec 2014	FALSE
Guinea	confirmed	Dead	2014-04-01	2014-04-01	2014-04-04	2014-04-04	NA	75	GUECKEDOU	Yes	Unknown TC Type	NA	NA	Apr - Jun 2014	TRUE
Guinea	confirmed	Alive	2015-02-06	2015-02-06	2015-02-08	2015-03-16	2015-02-08	23	CONAKRY	Yes	ETU	Conakry 2	2	Jan - Mar 2015	FALSE
Guinea	confirmed	Dead	2014-11-16	2014-11-16	2014-11-17	2014-11-24	2014-11-17	1	KANKAN	Yes	ETU	Gueckedou 1	1	Oct - Dec 2014	FALSE
Guinea	confirmed	Dead	2014-12-10	2014-12-10	2014-12-17	2014-12-19	2014-12-17	3	LOLA	Yes	ETU	N'zerekore 1	7	Oct - Dec 2014	FALSE
Guinea	confirmed	Dead	2015-03-09	2015-03-09	2015-03-14	2015-03-14	NA	7	COYAH	Yes	Unknown TC Type	NA	NA	Jan - Mar 2015	TRUE
Guinea	confirmed	Alive	2014-11-02	2014-11-02	2014-11-09	2014-11-22	2014-11-09	50	BEYLA	Yes	ETU	Gueckedou 1	7	Oct - Dec 2014	FALSE
Guinea	probable	Dead	2014-08-10	2014-08-10	2014-08-30	2014-08-30	NA	18	GUECKEDOU	NA	Hospitalisation Unknown	NA	NA	Jul - Sep 2014	TRUE
Guinea	confirmed	Alive	2015-05-15	2015-05-15	2015-05-17	2015-05-30	2015-05-17	28	FORECARIAH	Yes	Unknown TC Type	Forecariah 1	2	Apr - Jun 2015	FALSE
Guinea	confirmed	Alive	2014-11-23	2014-11-23	2014-11-27	2014-12-15	2014-11-27	35	MACENTA	Yes	ETU	Gueckedou 1	4	Oct - Dec 2014	FALSE
Guinea	confirmed	Dead	2014-08-01	2014-08-01	2014-09-05	2014-09-08	2014-09-04	14	GUECKEDOU	Yes	ETU	Gueckedou 1	34	Jul - Sep 2014	FALSE
Guinea	confirmed	Dead	2014-11-14	2014-11-14	2014-11-14	NA	NA	56	N'ZEREKORE	NA	Hospitalisation Unknown	NA	NA	Oct - Dec 2014	FALSE
Guinea	confirmed	Dead	2015-02-05	2015-02-05	2015-02-10	2015-02-10	NA	52	CONAKRY	No	Not Hospitalised	NA	NA	Jan - Mar 2015	TRUE
Guinea	confirmed	Alive	2014-08-26	2014-08-26	2014-09-08	2014-09-19	2014-09-08	23	KEROUANE	Yes	ETU	Gueckedou 1	13	Jul - Sep 2014	FALSE
Guinea	confirmed	Alive	2014-10-08	2014-10-08	2014-10-10	2014-10-20	NA	55	MACENTA	Yes	Unknown TC Type	NA	NA	Oct - Dec 2014	FALSE
Guinea	confirmed	Alive	2014-12-12	2014-12-12	2014-12-17	2015-01-01	2014-12-17	18	KISSIDOUGO	Yes	ETU	Gueckedou 1	5	Oct - Dec 2014	FALSE
Guinea	confirmed	Alive	2014-12-02	2014-12-02	2014-12-08	2014-12-21	2014-12-08	5	TELIMELE	Yes	ETU	Conakry 2	6	Oct - Dec 2014	FALSE
Guinea	confirmed	Dead	2014-12-27	2014-12-27	2014-12-30	2015-01-14	NA	3	LOLA	NA	Hospitalisation Unknown	NA	NA	Oct - Dec 2014	FALSE
Guinea	confirmed	Dead	2014-08-25	2014-08-25	2014-08-30	2014-08-30	2014-08-29	46	MACENTA	Yes	ETU	Gueckedou 1	4	Jul - Sep 2014	TRUE
Guinea	confirmed	Dead	2014-09-27	2014-09-27	2014-10-02	2014-10-03	2014-10-02	14	MACENTA	Yes	ETU	Macenta 2	5	Jul - Sep 2014	FALSE
Guinea	confirmed	Alive	2014-11-03	2014-11-03	2014-11-06	2014-11-19	2014-11-06	16	CONAKRY	Yes	ETU	Conakry 2	3	Oct - Dec 2014	FALSE
Guinea	probable	Dead	2014-10-16	2014-10-16	2014-10-21	2014-10-23	NA	25	N'ZEREKORE	NA	Hospitalisation Unknown	NA	NA	Oct - Dec 2014	FALSE
Guinea	confirmed	Dead	2014-11-13	2014-11-13	2014-11-20	2014-11-21	2014-11-21	40	N'ZEREKORE	Yes	ETU	Gueckedou 1	8	Oct - Dec 2014	FALSE
Guinea	confirmed	Dead	2014-06-17	2014-06-17	2014-06-22	2014-06-23	2014-06-22	18	GUECKEDOU	Yes	ETU	Gueckedou 1	5	Apr - Jun 2014	FALSE
Guinea	probable	Dead	2014-01-15	2014-01-15	2014-01-21	2014-02-02	NA	60	GUECKEDOU	Yes	Unknown TC Type	NA	NA	Jan - Mar 2014	FALSE
Guinea	confirmed	Dead	2015-06-21	2015-06-21	2015-06-22	2015-06-22	NA	22	BOKE	No	Not Hospitalised	NA	NA	Apr - Jun 2015	TRUE
Guinea	confirmed	Alive	2014-09-30	2014-09-30	2014-10-07	2014-10-23	2014-10-07	38	COYAH	Yes	ETU	Conakry 2	7	Jul - Sep 2014	FALSE
Guinea	confirmed	Dead	2015-02-02	2015-02-02	2015-02-07	2015-02-12	2015-02-07	28	CONAKRY	Yes	ETU	Conakry 2	5	Jan - Mar 2015	FALSE
Guinea	confirmed	Dead	2014-11-02	2014-11-02	2014-11-09	2014-11-11	2014-11-09	17	BEYLA	Yes	ETU	Gueckedou 1	7	Oct - Dec 2014	FALSE
Guinea	confirmed	Dead	2014-09-09	2014-09-09	2014-09-15	2014-09-17	2014-09-15	10	MACENTA	Yes	ETU	Macenta 2	6	Jul - Sep 2014	FALSE
Guinea	confirmed	Dead	2014-12-29	2014-12-29	2015-01-02	2015-01-06	2015-01-02	62	N'ZEREKORE	Yes	ETU	N'zerekore 1	4	Oct - Dec 2014	FALSE
Guinea	confirmed	Dead	2015-01-25	2015-01-25	2015-01-29	2015-01-29	NA	4	BOFFA	No	Not Hospitalised	NA	NA	Jan - Mar 2015	TRUE
Guinea	confirmed	Dead	2015-02-14	2015-02-14	2015-02-20	2015-02-20	NA	52	LOLA	No	Not Hospitalised	NA	NA	Jan - Mar 2015	TRUE
Guinea	confirmed	Dead	2014-09-14	2014-09-14	2014-09-21	2014-10-01	2014-09-21	40	MACENTA	Yes	ETU	Gueckedou 1	7	Jul - Sep 2014	FALSE
Guinea	confirmed	Alive	2014-12-26	2014-12-26	2015-01-07	2015-01-19	2015-01-07	14	FORECARIAH	Yes	Health Centre	Coyah 1	12	Oct - Dec 2014	FALSE
Guinea	confirmed	Dead	2014-09-18	2014-09-18	2014-10-11	2014-10-22	2014-10-10	30	BEYLA	Yes	ETU	Gueckedou 1	22	Jul - Sep 2014	FALSE
Guinea	confirmed	Alive	2014-08-23	2014-08-23	2014-08-29	2014-09-16	2014-08-30	7	MACENTA	Yes	ETU	Gueckedou 1	7	Jul - Sep 2014	FALSE
Guinea	confirmed	Alive	2015-06-19	2015-06-19	2015-06-22	2015-07-10	2015-06-21	25	BOKE	Yes	Hospital	Kindia 1	2	Apr - Jun 2015	FALSE
Guinea	confirmed	Alive	2014-10-23	2014-10-23	2014-11-02	2014-11-15	2014-11-02	70	KEROUANE	Yes	ETU	Gueckedou 1	10	Oct - Dec 2014	FALSE
Guinea	confirmed	Alive	2014-12-12	2014-12-12	2014-12-17	2015-01-01	2014-12-17	18	KISSIDOUGO	Yes	ETU	Gueckedou 1	5	Oct - Dec 2014	FALSE
Guinea	confirmed	Dead	2014-09-04	2014-09-04	2014-09-27	2014-09-27	NA	NA	N'ZEREKORE	NA	Hospitalisation Unknown	NA	NA	Jul - Sep 2014	TRUE
Guinea	confirmed	Dead	2014-08-26	2014-08-26	2014-08-27	2014-08-28	2014-08-27	20	MACENTA	Yes	ETU	Gueckedou 1	1	Jul - Sep 2014	FALSE
Guinea	confirmed	Dead	2014-12-19	2014-12-19	2014-12-19	2014-12-21	NA	45	KISSIDOUGO	NA	Hospitalisation Unknown	NA	NA	Oct - Dec 2014	FALSE
Guinea	confirmed	Dead	2014-10-04	2014-10-04	2014-10-08	2014-10-11	2014-10-08	20	MACENTA	Yes	ETU	Gueckedou 1	4	Oct - Dec 2014	FALSE
Guinea	probable	Dead	2014-06-19	2014-06-19	2014-07-24	2014-07-24	NA	55	GUECKEDOU	NA	Hospitalisation Unknown	NA	NA	Apr - Jun 2014	TRUE
Guinea	confirmed	Dead	2015-03-03	2015-03-03	2015-03-11	2015-03-14	2015-03-11	42	CONAKRY	Yes	ETU	Conakry 2	8	Jan - Mar 2015	FALSE
Guinea	confirmed	Dead	2014-10-11	2014-10-11	2014-10-17	2014-10-21	2014-10-17	52	MACENTA	Yes	ETU	Gueckedou 1	6	Oct - Dec 2014	FALSE
Guinea	confirmed	Dead	2014-09-04	2014-09-04	2014-09-10	2014-10-15	2014-09-10	30	MACENTA	Yes	ETU	Gueckedou 1	6	Jul - Sep 2014	FALSE
Guinea	confirmed	Alive	2014-09-20	2014-09-20	2014-09-21	2014-10-06	2014-09-21	16	COYAH	Yes	ETU	Conakry 2	1	Jul - Sep 2014	FALSE
Guinea	probable	Dead	2014-06-19	2014-06-19	2014-07-24	2014-07-24	NA	42	GUECKEDOU	NA	Hospitalisation Unknown	NA	NA	Apr - Jun 2014	TRUE
Guinea	confirmed	Dead	2014-06-08	2014-06-08	2014-06-11	2014-06-15	2014-06-11	29	GUECKEDOU	Yes	ETU	Gueckedou 1	3	Apr - Jun 2014	FALSE
Guinea	confirmed	Dead	2014-08-20	2014-08-20	2014-08-30	2014-08-30	NA	NA	MACENTA	No	Not Hospitalised	NA	NA	Jul - Sep 2014	TRUE
Guinea	confirmed	Dead	2014-12-03	2014-12-03	2014-12-07	2014-12-08	NA	59	CONAKRY	NA	Hospitalisation Unknown	NA	NA	Oct - Dec 2014	FALSE
Guinea	confirmed	Alive	2015-03-02	2015-03-02	2015-03-10	2015-03-20	2015-03-09	30	KINDIA	Yes	Hospital	Kindia 1	7	Jan - Mar 2015	FALSE
Guinea	probable	Dead	2015-01-05	2015-01-05	2015-01-10	2015-01-10	NA	2	FORECARIAH	No	Not Hospitalised	NA	NA	Jan - Mar 2015	TRUE
Guinea	confirmed	Dead	2014-10-05	2014-10-05	2014-10-08	2014-10-13	2014-10-08	13	MACENTA	Yes	ETU	Gueckedou 1	3	Oct - Dec 2014	FALSE
Guinea	confirmed	Alive	2014-08-18	2014-08-18	2014-08-23	2014-09-01	2014-08-23	43	MACENTA	Yes	ETU	Gueckedou 1	5	Jul - Sep 2014	FALSE
Guinea	confirmed	Dead	2015-03-05	2015-03-05	2015-03-07	2015-03-07	NA	15	DUBREKA	No	Not Hospitalised	NA	NA	Jan - Mar 2015	TRUE
Guinea	confirmed	Alive	2014-11-09	2014-11-09	2014-11-11	2014-11-24	2014-11-11	2	MACENTA	Yes	ETU	Macenta 2	2	Oct - Dec 2014	FALSE
Guinea	confirmed	Dead	2014-07-21	2014-07-21	2014-07-25	2014-07-27	2014-07-25	62	GUECKEDOU	Yes	ETU	Gueckedou 1	4	Jul - Sep 2014	FALSE
Guinea	confirmed	Dead	2015-03-12	2015-03-12	2015-03-15	2015-03-15	NA	55	FORECARIAH	No	Not Hospitalised	NA	NA	Jan - Mar 2015	TRUE
Guinea	confirmed	Dead	2015-03-09	2015-03-09	2015-03-14	2015-03-19	2015-03-13	70	COYAH	Yes	Health Centre	Coyah 1	4	Jan - Mar 2015	FALSE
Guinea	probable	Dead	2014-11-26	2014-11-26	2014-12-19	2014-12-19	NA	NA	KINDIA	No	Not Hospitalised	NA	NA	Oct - Dec 2014	TRUE
Guinea	confirmed	Alive	2014-11-29	2014-11-29	2014-11-30	2014-12-10	2014-11-30	40	COYAH	Yes	ETU	Conakry 2	1	Oct - Dec 2014	FALSE
Guinea	probable	Dead	2014-11-03	2014-11-03	2014-12-07	2014-11-08	NA	50	KINDIA	No	Not Hospitalised	NA	NA	Oct - Dec 2014	TRUE
Guinea	confirmed	Dead	2015-03-18	2015-03-18	2015-03-19	2015-03-19	NA	4	FORECARIAH	No	Not Hospitalised	NA	NA	Jan - Mar 2015	TRUE
Guinea	probable	Dead	2014-11-10	2014-11-10	2014-11-10	2014-11-10	NA	10	COYAH	NA	Hospitalisation Unknown	NA	NA	Oct - Dec 2014	TRUE
Guinea	confirmed	Alive	2014-07-29	2014-07-29	2014-08-23	2014-08-29	2014-08-15	22	CONAKRY	Yes	ETU	Conakry 2	17	Jul - Sep 2014	FALSE
Guinea	confirmed	Alive	2014-10-30	2014-10-30	2014-11-04	2014-11-22	2014-11-04	18	CONAKRY	Yes	ETU	Conakry 2	5	Oct - Dec 2014	FALSE
Guinea	confirmed	Alive	2015-08-12	2015-08-12	2015-08-14	2015-09-01	2015-08-14	35	FORECARIAH	Yes	Unknown TC Type	Forecariah 1	2	Jul - Sep 2015	FALSE
Guinea	confirmed	Dead	2014-10-27	2014-10-27	2014-10-29	2014-11-06	2014-10-29	29	MACENTA	Yes	ETU	Gueckedou 1	2	Oct - Dec 2014	FALSE
Guinea	confirmed	Alive	2014-12-15	2014-12-15	2014-12-22	2015-01-04	2014-12-22	35	CONAKRY	Yes	ETU	Conakry 2	7	Oct - Dec 2014	FALSE
Guinea	confirmed	Dead	2014-11-04	2014-11-04	2014-11-04	2014-11-12	2014-11-04	1	GUECKEDOU	Yes	ETU	Gueckedou 1	0	Oct - Dec 2014	FALSE
Guinea	confirmed	Dead	2014-12-18	2014-12-18	2014-12-26	2014-12-26	NA	85	COYAH	No	Not Hospitalised	NA	NA	Oct - Dec 2014	TRUE
Guinea	confirmed	Alive	2014-11-13	2014-11-13	2014-11-16	2014-11-28	2014-11-15	15	KOUROUSSA	Yes	ETU	Gueckedou 1	2	Oct - Dec 2014	FALSE
Guinea	confirmed	Dead	2015-05-06	2015-05-06	2015-05-11	2015-05-13	2015-05-10	3	DUBREKA	Yes	Health Centre	Coyah 1	4	Apr - Jun 2015	FALSE
Guinea	confirmed	Dead	2015-02-09	2015-02-09	2015-02-14	2015-02-14	NA	62	CONAKRY	No	Not Hospitalised	NA	NA	Jan - Mar 2015	TRUE
Guinea	confirmed	Alive	2014-09-23	2014-09-23	2014-09-26	2014-10-09	2014-09-26	40	DALABA	Yes	ETU	Conakry 2	3	Jul - Sep 2014	FALSE
Guinea	confirmed	Dead	NA	2014-12-28	2014-12-01	2015-01-10	2015-01-01	17	CONAKRY	Yes	ETU	Conakry 2	NA	Oct - Dec 2014	FALSE
Guinea	confirmed	Dead	2015-03-05	2015-03-05	2015-03-07	2015-03-12	2015-03-08	2	FORECARIAH	Yes	Health Centre	Coyah 1	3	Jan - Mar 2015	FALSE
Guinea	confirmed	Alive	2014-10-30	2014-10-30	2014-11-04	2014-11-14	2014-11-04	28	MACENTA	Yes	ETU	Gueckedou 1	5	Oct - Dec 2014	FALSE
Guinea	confirmed	Alive	2015-03-21	2015-03-21	2015-03-22	2015-04-01	2015-03-22	15	CONAKRY	Yes	ETU	Conakry 2	1	Jan - Mar 2015	FALSE
Guinea	confirmed	Dead	2015-05-14	2015-05-14	2015-05-20	2015-05-20	NA	30	FORECARIAH	No	Not Hospitalised	NA	NA	Apr - Jun 2015	TRUE
Guinea	confirmed	Dead	2014-11-13	2014-11-13	2014-11-18	2014-11-19	NA	40	MACENTA	NA	Hospitalisation Unknown	NA	NA	Oct - Dec 2014	FALSE
Guinea	confirmed	Dead	2014-10-01	2014-10-01	2014-10-08	2014-10-09	2014-10-09	40	KEROUANE	Yes	ETU	Gueckedou 1	8	Oct - Dec 2014	FALSE
Guinea	confirmed	Alive	2014-09-18	2014-09-18	2014-09-21	2014-10-02	2014-09-21	45	MACENTA	Yes	ETU	Gueckedou 1	3	Jul - Sep 2014	FALSE
Guinea	confirmed	Dead	2015-01-28	2015-01-28	2015-02-05	2015-02-07	2015-02-05	67	CONAKRY	Yes	ETU	Conakry 2	8	Jan - Mar 2015	FALSE
Guinea	confirmed	Dead	2014-08-25	2014-08-25	2014-09-04	2014-09-04	NA	19	COYAH	NA	Hospitalisation Unknown	NA	NA	Jul - Sep 2014	TRUE
Guinea	confirmed	Dead	2014-12-04	2014-12-04	2014-12-10	2014-12-14	2014-12-10	32	TELIMELE	Yes	ETU	Conakry 2	6	Oct - Dec 2014	FALSE
Guinea	confirmed	Dead	2015-01-12	2015-01-12	2015-01-19	2015-01-22	2015-01-18	50	FORECARIAH	Yes	Health Centre	Coyah 1	6	Jan - Mar 2015	FALSE
Guinea	confirmed	Dead	2015-05-18	2015-05-18	2015-05-26	2015-05-26	NA	45	FRIA	No	Not Hospitalised	NA	NA	Apr - Jun 2015	TRUE
Guinea	confirmed	Alive	2015-01-28	2015-01-28	2015-01-31	2015-02-16	2015-02-01	29	FORECARIAH	Yes	ETU	Conakry 2	4	Jan - Mar 2015	FALSE
Guinea	confirmed	Dead	2014-11-21	2014-11-21	2014-11-23	2014-11-24	NA	35	N'ZEREKORE	NA	Hospitalisation Unknown	NA	NA	Oct - Dec 2014	FALSE
Guinea	confirmed	Alive	2014-05-28	2014-05-28	2014-05-31	2014-06-19	NA	56	TELIMELE	Yes	Unknown TC Type	NA	NA	Apr - Jun 2014	FALSE
Guinea	confirmed	Dead	2014-08-23	2014-08-23	2014-09-01	2014-09-01	NA	NA	GUECKEDOU	NA	Hospitalisation Unknown	NA	NA	Jul - Sep 2014	TRUE
Guinea	confirmed	Dead	2015-03-01	2015-03-01	2015-03-08	2015-03-12	2015-03-08	19	COYAH	Yes	Health Centre	Coyah 1	7	Jan - Mar 2015	FALSE
Guinea	probable	Dead	2015-02-13	2015-02-13	2015-02-21	2015-02-21	NA	32	BOFFA	NA	Hospitalisation Unknown	NA	NA	Jan - Mar 2015	TRUE
Guinea	confirmed	Dead	2014-09-27	2014-09-27	2014-09-27	2014-10-09	2014-09-27	7	N'ZEREKORE	Yes	ETU	Gueckedou 1	0	Jul - Sep 2014	FALSE
Guinea	confirmed	Dead	2014-12-07	2014-12-07	2014-12-21	2014-12-24	2014-12-21	2	COYAH	Yes	ETU	Conakry 2	14	Oct - Dec 2014	FALSE
Guinea	confirmed	Alive	2015-01-04	2015-01-04	2015-01-09	2015-01-23	2015-01-08	35	COYAH	Yes	ETU	Conakry 2	4	Jan - Mar 2015	FALSE
Guinea	confirmed	Alive	2015-03-30	2015-03-30	2015-04-01	2015-04-14	2015-04-01	30	CONAKRY	Yes	ETU	Conakry 2	2	Jan - Mar 2015	FALSE
Guinea	confirmed	Dead	2015-02-19	2015-02-19	2015-02-22	2015-03-01	NA	28	BOFFA	Yes	ETU	Conakry 2	NA	Jan - Mar 2015	FALSE
Guinea	probable	Dead	2014-12-09	2014-12-09	2014-12-20	2014-12-20	NA	35	KISSIDOUGO	No	Not Hospitalised	NA	NA	Oct - Dec 2014	TRUE
Guinea	confirmed	Dead	2015-02-23	2015-02-23	2015-02-24	2015-03-04	2015-02-24	38	CONAKRY	Yes	ETU	Conakry 2	1	Jan - Mar 2015	FALSE
Guinea	confirmed	Dead	2014-10-05	2014-10-05	2014-10-12	2014-10-13	NA	37	N'ZEREKORE	NA	Hospitalisation Unknown	NA	NA	Oct - Dec 2014	FALSE
Guinea	suspected	NA	2015-09-25	2015-09-25	2015-09-26	NA	2015-09-26	6	DUBREKA	Yes	Unknown TC Type	Conakry 1	1	Jul - Sep 2015	FALSE
Guinea	confirmed	Dead	2015-02-21	2015-02-21	2015-02-24	2015-02-28	2015-02-25	60	FORECARIAH	Yes	Health Centre	Coyah 1	4	Jan - Mar 2015	FALSE
Guinea	confirmed	Alive	2014-09-20	2014-09-20	2014-09-27	2014-10-15	2014-09-27	NA	MACENTA	Yes	ETU	Gueckedou 1	7	Jul - Sep 2014	FALSE
Guinea	probable	Dead	2014-12-15	2014-12-15	2014-12-20	2014-12-20	NA	45	KISSIDOUGO	NA	Hospitalisation Unknown	NA	NA	Oct - Dec 2014	TRUE
Guinea	confirmed	Dead	2014-11-08	2014-11-08	2014-11-08	2014-11-09	NA	8	BEYLA	NA	Hospitalisation Unknown	NA	NA	Oct - Dec 2014	FALSE
Guinea	confirmed	Dead	2014-03-23	2014-03-23	2014-04-01	NA	2014-04-01	52	GUECKEDOU	Yes	ETU	Gueckedou 1	9	Jan - Mar 2014	FALSE
Guinea	confirmed	Dead	2014-08-03	2014-08-03	2014-08-09	2014-08-20	2014-08-09	25	GUECKEDOU	Yes	ETU	Gueckedou 1	6	Jul - Sep 2014	FALSE
Guinea	confirmed	Dead	2014-06-05	2014-06-05	2014-06-10	2014-06-16	2014-06-10	49	GUECKEDOU	Yes	ETU	Gueckedou 1	5	Apr - Jun 2014	FALSE
Guinea	confirmed	Dead	2014-12-17	2014-12-17	2014-12-17	2014-12-26	2014-12-17	1	KISSIDOUGO	Yes	ETU	Gueckedou 1	0	Oct - Dec 2014	FALSE
Guinea	confirmed	Dead	2015-03-13	2015-03-13	2015-03-17	2015-03-19	2015-03-18	70	FORECARIAH	Yes	Health Centre	Coyah 1	5	Jan - Mar 2015	FALSE
Guinea	probable	Dead	2014-09-19	2014-09-19	2014-09-25	2014-09-25	NA	35	N'ZEREKORE	NA	Hospitalisation Unknown	NA	NA	Jul - Sep 2014	TRUE
Guinea	confirmed	Alive	2014-09-17	2014-09-17	2014-09-17	2014-09-27	2014-09-17	6	MACENTA	Yes	ETU	Gueckedou 1	0	Jul - Sep 2014	FALSE
Guinea	confirmed	Dead	2014-11-01	2014-11-01	2014-11-06	2014-11-09	2014-11-06	15	KEROUANE	Yes	ETU	Gueckedou 1	5	Oct - Dec 2014	FALSE
Guinea	confirmed	Dead	2014-10-15	2014-10-15	2014-10-21	2014-10-25	2014-10-21	30	BEYLA	Yes	ETU	Gueckedou 1	6	Oct - Dec 2014	FALSE
Guinea	confirmed	Dead	2014-10-22	2014-10-22	2014-10-27	2014-10-29	NA	48	KEROUANE	NA	Hospitalisation Unknown	NA	NA	Oct - Dec 2014	FALSE
Guinea	confirmed	Alive	2014-11-30	2014-11-30	2015-01-07	2015-01-19	2015-01-07	10	FORECARIAH	Yes	Health Centre	Coyah 1	38	Oct - Dec 2014	FALSE
Guinea	confirmed	Dead	2015-04-03	2015-04-03	2015-04-07	2015-04-12	2015-04-08	36	FORECARIAH	Yes	Health Centre	Coyah 1	5	Apr - Jun 2015	FALSE
Guinea	confirmed	Alive	2015-02-22	2015-02-22	2015-03-01	2015-03-09	2015-03-01	10	COYAH	Yes	Health Centre	Coyah 1	7	Jan - Mar 2015	FALSE
Guinea	confirmed	Dead	2014-09-23	2014-09-23	2014-09-25	2014-09-30	2014-09-25	19	CONAKRY	Yes	ETU	Conakry 2	2	Jul - Sep 2014	FALSE
Guinea	confirmed	Alive	2014-10-04	2014-10-04	2014-10-07	2014-10-23	NA	25	COYAH	Yes	Unknown TC Type	NA	NA	Oct - Dec 2014	FALSE
Guinea	confirmed	Dead	2015-03-05	2015-03-05	2015-03-10	2015-03-10	NA	35	CONAKRY	No	Not Hospitalised	NA	NA	Jan - Mar 2015	TRUE
Guinea	confirmed	Dead	2015-06-29	2015-06-29	2015-06-30	2015-06-30	NA	1	BOKE	NA	Hospitalisation Unknown	NA	NA	Apr - Jun 2015	TRUE
Guinea	confirmed	Dead	2014-10-04	2014-10-04	2014-10-08	2014-10-10	2014-10-08	22	MACENTA	Yes	ETU	Gueckedou 1	4	Oct - Dec 2014	FALSE
Guinea	confirmed	Alive	2015-03-23	2015-03-23	2015-03-24	NA	2015-03-24	22	CONAKRY	Yes	ETU	Conakry 2	1	Jan - Mar 2015	FALSE
Guinea	confirmed	Dead	2014-12-19	2014-12-19	2014-12-28	NA	2014-12-28	16	KINDIA	Yes	Unknown TC Type	Forecariah 1	9	Oct - Dec 2014	FALSE
Guinea	confirmed	Dead	2014-11-10	2014-11-10	2014-11-11	2014-11-12	2014-11-10	50	FARANAH	Yes	ETU	Gueckedou 1	0	Oct - Dec 2014	FALSE
Guinea	probable	Dead	2014-04-08	2014-04-08	2014-05-11	2014-05-11	NA	42	GUECKEDOU	NA	Hospitalisation Unknown	NA	NA	Apr - Jun 2014	TRUE
Guinea	confirmed	Alive	2014-08-25	2014-08-25	2014-08-29	2014-09-05	2014-08-29	31	DUBREKA	Yes	ETU	Conakry 2	4	Jul - Sep 2014	FALSE
Guinea	probable	Dead	2014-03-10	2014-03-10	2014-03-15	NA	NA	57	GUECKEDOU	Yes	Unknown TC Type	NA	NA	Jan - Mar 2014	FALSE
Guinea	confirmed	Dead	2015-02-04	2015-02-04	2015-02-09	2015-02-15	2015-02-09	19	CONAKRY	Yes	ETU	Conakry 2	5	Jan - Mar 2015	FALSE
Guinea	confirmed	Dead	2014-11-17	2014-11-17	2014-11-25	2014-11-26	NA	60	COYAH	NA	Hospitalisation Unknown	NA	NA	Oct - Dec 2014	FALSE
Guinea	confirmed	Alive	2014-11-08	2014-11-08	2014-11-10	2014-11-20	2014-11-10	44	BEYLA	Yes	ETU	Gueckedou 1	2	Oct - Dec 2014	FALSE
Guinea	confirmed	Dead	2014-09-29	2014-09-29	2014-10-05	2014-10-07	2014-10-05	50	MACENTA	Yes	ETU	Gueckedou 1	6	Jul - Sep 2014	FALSE
Guinea	confirmed	Dead	2014-12-01	2014-12-01	2014-12-12	2014-12-16	2014-12-12	10	COYAH	Yes	Unknown TC Type	Forecariah 1	11	Oct - Dec 2014	FALSE
Guinea	confirmed	Dead	2014-08-07	2014-08-07	2014-08-10	2014-08-13	2014-08-10	23	N'ZEREKORE	Yes	ETU	Gueckedou 1	3	Jul - Sep 2014	FALSE
Guinea	confirmed	Dead	2015-02-20	2015-02-20	2015-02-26	2015-02-26	NA	25	FORECARIAH	No	Not Hospitalised	NA	NA	Jan - Mar 2015	TRUE
Guinea	confirmed	Dead	2014-10-13	2014-10-13	2014-10-19	2014-10-24	2014-10-18	38	MACENTA	Yes	ETU	Gueckedou 1	5	Oct - Dec 2014	FALSE
Guinea	confirmed	Dead	2014-05-29	2014-05-29	2014-06-03	2014-06-06	2014-06-03	56	TELIMELE	Yes	Hospital	Telimele 2	5	Apr - Jun 2014	FALSE
Guinea	confirmed	Alive	2014-12-06	2014-12-06	2014-12-08	2014-12-23	2014-12-08	30	CONAKRY	Yes	ETU	Conakry 2	2	Oct - Dec 2014	FALSE
Guinea	confirmed	Alive	2014-10-29	2014-10-29	2014-11-03	2014-11-19	2014-11-03	13	CONAKRY	Yes	ETU	Conakry 2	5	Oct - Dec 2014	FALSE
Guinea	probable	Dead	2014-03-14	2014-03-14	2014-03-20	NA	NA	35	GUECKEDOU	NA	Hospitalisation Unknown	NA	NA	Jan - Mar 2014	FALSE
Guinea	confirmed	Alive	2014-06-17	2014-06-17	2014-06-21	2014-06-28	2014-06-23	28	BOFFA	Yes	ETU	Conakry 2	6	Apr - Jun 2014	FALSE
Guinea	confirmed	Dead	2014-12-11	2014-12-11	2014-12-18	2014-12-22	2014-12-18	43	COYAH	Yes	ETU	Conakry 2	7	Oct - Dec 2014	FALSE
Guinea	confirmed	Dead	2014-08-20	2014-08-20	2014-08-25	2014-08-27	2014-08-25	27	MACENTA	Yes	ETU	Gueckedou 1	5	Jul - Sep 2014	FALSE
Guinea	probable	Dead	2014-11-10	2014-11-10	2014-12-07	2014-12-07	NA	70	KINDIA	No	Not Hospitalised	NA	NA	Oct - Dec 2014	TRUE
Guinea	probable	Dead	2014-05-02	2014-05-02	2014-06-05	2014-11-20	NA	45	BOFFA	NA	Hospitalisation Unknown	NA	NA	Apr - Jun 2014	FALSE
Guinea	confirmed	Alive	2014-12-01	2014-12-01	2014-12-04	2014-12-17	2014-12-04	45	MACENTA	Yes	ETU	Macenta 2	3	Oct - Dec 2014	FALSE
Guinea	confirmed	Dead	2014-12-07	2014-12-07	2014-12-08	2014-12-13	2014-12-08	1	FORECARIAH	Yes	ETU	Conakry 2	1	Oct - Dec 2014	FALSE
Guinea	confirmed	Alive	2015-01-29	2015-01-29	2015-02-05	2015-02-14	2015-02-05	14	DUBREKA	Yes	Health Centre	Coyah 1	7	Jan - Mar 2015	FALSE
Guinea	confirmed	Dead	2014-09-05	2014-09-05	2014-09-26	2014-09-26	NA	22	MACENTA	NA	Hospitalisation Unknown	NA	NA	Jul - Sep 2014	TRUE
Guinea	confirmed	Alive	2014-08-25	2014-08-25	2014-08-29	2014-09-09	2014-08-29	42	GUECKEDOU	Yes	ETU	Gueckedou 1	4	Jul - Sep 2014	FALSE
Guinea	confirmed	Dead	2014-11-04	2014-11-04	2014-11-10	2014-11-15	2014-11-10	45	KEROUANE	Yes	ETU	Gueckedou 1	6	Oct - Dec 2014	FALSE
Guinea	probable	Dead	2014-09-10	2014-09-10	2014-09-13	2014-09-13	NA	35	N'ZEREKORE	NA	Hospitalisation Unknown	NA	NA	Jul - Sep 2014	TRUE
Guinea	confirmed	Alive	2014-10-22	2014-10-22	2014-11-06	2014-11-20	2014-11-06	25	KEROUANE	Yes	ETU	Gueckedou 1	15	Oct - Dec 2014	FALSE
Guinea	probable	Dead	2014-05-22	2014-05-22	2014-06-01	2014-06-01	NA	28	GUECKEDOU	Yes	Unknown TC Type	NA	NA	Apr - Jun 2014	TRUE
Guinea	confirmed	Alive	2015-01-08	2015-01-08	2015-01-09	2015-01-27	2015-01-09	6	CONAKRY	Yes	ETU	Conakry 2	1	Jan - Mar 2015	FALSE
Guinea	confirmed	Dead	2014-08-22	2014-08-22	2014-08-25	2014-08-28	2014-08-25	42	DUBREKA	Yes	ETU	Conakry 2	3	Jul - Sep 2014	FALSE
Guinea	probable	Dead	2014-12-06	2014-12-06	2014-12-14	2014-12-14	NA	55	CONAKRY	No	Not Hospitalised	NA	NA	Oct - Dec 2014	TRUE
Guinea	confirmed	Alive	2015-02-15	2015-02-15	2015-02-20	2015-03-09	2015-02-20	19	FORECARIAH	Yes	Health Centre	Coyah 1	5	Jan - Mar 2015	FALSE
Guinea	confirmed	Dead	2015-01-28	2015-01-28	2015-02-02	2015-02-05	2015-02-02	35	FORECARIAH	Yes	Health Centre	Coyah 1	5	Jan - Mar 2015	FALSE
Guinea	confirmed	Dead	2014-09-02	2014-09-02	2014-09-26	NA	NA	57	MACENTA	NA	Hospitalisation Unknown	NA	NA	Jul - Sep 2014	FALSE
Guinea	confirmed	Alive	2014-09-04	2014-09-04	2014-09-06	2014-09-26	2014-09-06	35	CONAKRY	Yes	ETU	Conakry 2	2	Jul - Sep 2014	FALSE
Guinea	confirmed	Dead	2014-12-07	2014-12-07	2014-12-11	2014-12-12	NA	54	COYAH	Yes	Unknown TC Type	NA	NA	Oct - Dec 2014	FALSE
Guinea	confirmed	Alive	2014-12-15	2014-12-15	2014-12-19	2014-12-24	2014-12-19	13	MACENTA	Yes	ETU	Macenta 2	4	Oct - Dec 2014	FALSE
Guinea	probable	Dead	2014-07-15	2014-07-15	2014-07-29	NA	NA	54	PITA	NA	Hospitalisation Unknown	NA	NA	Jul - Sep 2014	FALSE
Guinea	confirmed	Dead	2014-11-03	2014-11-03	2014-11-05	2014-11-08	2014-11-05	50	MACENTA	Yes	ETU	Gueckedou 1	2	Oct - Dec 2014	FALSE
Guinea	confirmed	Dead	2014-09-17	2014-09-17	2014-09-22	2014-09-23	2014-09-22	30	MACENTA	Yes	ETU	Gueckedou 1	5	Jul - Sep 2014	FALSE
Guinea	confirmed	Alive	2014-09-28	2014-09-28	2014-09-29	2014-10-16	2014-09-29	3	N'ZEREKORE	Yes	ETU	Gueckedou 1	1	Jul - Sep 2014	FALSE
Guinea	confirmed	Dead	2015-02-20	2015-02-20	2015-02-24	2015-02-24	NA	47	FORECARIAH	Yes	Unknown TC Type	NA	NA	Jan - Mar 2015	TRUE
Guinea	confirmed	Dead	2014-09-09	2014-09-09	2014-09-12	2014-09-14	2014-09-11	33	MACENTA	Yes	ETU	Gueckedou 1	2	Jul - Sep 2014	FALSE
Guinea	confirmed	Alive	2014-06-02	2014-06-02	2014-06-10	2014-06-16	2014-06-10	15	GUECKEDOU	Yes	ETU	Gueckedou 1	8	Apr - Jun 2014	FALSE
Guinea	confirmed	Dead	2014-11-13	2014-11-13	2014-11-18	2014-11-19	2014-11-18	28	N'ZEREKORE	Yes	ETU	Gueckedou 1	5	Oct - Dec 2014	FALSE
Guinea	confirmed	Dead	2015-01-13	2015-01-13	2015-01-13	2015-01-18	2015-01-13	41	N'ZEREKORE	Yes	ETU	N'zerekore 1	0	Jan - Mar 2015	FALSE
Guinea	probable	Dead	2014-04-15	2014-04-15	2014-05-02	2014-05-02	NA	22	GUECKEDOU	No	Not Hospitalised	NA	NA	Apr - Jun 2014	TRUE
Guinea	confirmed	Alive	2014-10-29	2014-10-29	2014-11-03	2014-11-12	2014-11-03	28	MACENTA	Yes	ETU	Gueckedou 1	5	Oct - Dec 2014	FALSE
Guinea	confirmed	Alive	2014-07-23	2014-07-23	2014-07-23	2014-08-11	2014-07-23	28	CONAKRY	Yes	ETU	Conakry 2	0	Jul - Sep 2014	FALSE
Guinea	confirmed	Dead	2014-10-22	2014-10-22	2014-10-22	2014-10-24	NA	22	LOLA	NA	Hospitalisation Unknown	NA	NA	Oct - Dec 2014	FALSE
Guinea	probable	Dead	2014-10-30	2014-10-30	2014-11-05	NA	NA	6	KINDIA	NA	Hospitalisation Unknown	NA	NA	Oct - Dec 2014	FALSE
Guinea	confirmed	Alive	2014-08-27	2014-08-27	2014-09-01	2014-09-11	2014-09-01	25	DUBREKA	Yes	ETU	Conakry 2	5	Jul - Sep 2014	FALSE
Guinea	confirmed	Dead	2014-05-26	2014-05-26	2014-05-31	2014-06-05	2014-05-31	30	GUECKEDOU	Yes	ETU	Gueckedou 1	5	Apr - Jun 2014	FALSE
Guinea	confirmed	Alive	2014-12-18	2014-12-18	2014-12-22	2015-01-03	2014-12-22	10	DUBREKA	Yes	ETU	Conakry 2	4	Oct - Dec 2014	FALSE
Guinea	confirmed	Dead	2014-12-14	2014-12-14	2014-12-19	2014-12-20	2014-12-19	39	LOLA	Yes	ETU	N'zerekore 1	5	Oct - Dec 2014	FALSE
Guinea	confirmed	Dead	2014-06-11	2014-06-11	2014-06-28	2014-06-29	NA	64	GUECKEDOU	No	Not Hospitalised	NA	NA	Apr - Jun 2014	FALSE
Guinea	probable	Dead	2014-12-14	2014-12-14	2014-12-20	2014-12-20	NA	60	KISSIDOUGO	No	Not Hospitalised	NA	NA	Oct - Dec 2014	TRUE
Guinea	confirmed	Dead	2014-09-16	2014-09-16	2014-09-23	2014-10-01	2014-09-23	65	MACENTA	Yes	ETU	Macenta 2	7	Jul - Sep 2014	FALSE
Guinea	confirmed	Dead	2015-05-07	2015-05-07	2015-05-19	2015-05-20	2015-05-19	29	BOKE	Yes	Health Centre	Coyah 1	12	Apr - Jun 2015	FALSE
Guinea	confirmed	Alive	2014-12-22	2014-12-22	2014-12-29	2015-01-03	2014-12-29	40	DUBREKA	Yes	ETU	Conakry 2	7	Oct - Dec 2014	FALSE
Guinea	confirmed	NA	2015-09-19	2015-09-19	2015-09-19	NA	2015-09-19	24	CONAKRY	Yes	Unknown TC Type	Conakry 1	0	Jul - Sep 2015	FALSE
Guinea	probable	Dead	2014-11-19	2014-11-19	2014-11-25	NA	NA	70	KINDIA	No	Not Hospitalised	NA	NA	Oct - Dec 2014	FALSE
Guinea	confirmed	Dead	2014-09-03	2014-09-03	2014-09-26	NA	NA	25	MACENTA	NA	Hospitalisation Unknown	NA	NA	Jul - Sep 2014	FALSE
Guinea	confirmed	Alive	2014-12-09	2014-12-09	2014-12-16	2014-12-31	2014-12-16	30	KISSIDOUGO	Yes	ETU	Gueckedou 1	7	Oct - Dec 2014	FALSE
Guinea	probable	Dead	2014-12-08	2014-12-08	2014-12-14	2014-12-14	NA	25	KINDIA	No	Not Hospitalised	NA	NA	Oct - Dec 2014	TRUE
Guinea	probable	Dead	2015-05-09	2015-05-09	2015-05-12	2015-05-12	NA	80	DUBREKA	No	Not Hospitalised	NA	NA	Apr - Jun 2015	TRUE
Guinea	confirmed	Dead	2015-03-02	2015-03-02	2015-03-06	2015-03-10	NA	21	FORECARIAH	Yes	ETU	Conakry 2	NA	Jan - Mar 2015	FALSE
Guinea	confirmed	Alive	2014-12-23	2014-12-23	2014-12-29	2015-01-08	2014-12-29	22	DUBREKA	Yes	ETU	Conakry 2	6	Oct - Dec 2014	FALSE
Guinea	confirmed	Alive	2014-05-12	2014-05-12	2014-05-15	2014-05-29	2014-05-15	36	GUECKEDOU	Yes	ETU	Gueckedou 1	3	Apr - Jun 2014	FALSE
Guinea	confirmed	Dead	2015-06-02	2015-06-02	2015-06-02	2015-06-02	2015-06-02	5	FORECARIAH	Yes	Unknown TC Type	Forecariah 1	0	Apr - Jun 2015	TRUE
Guinea	confirmed	Dead	2014-12-10	2014-12-10	2014-12-15	2014-12-19	2014-12-15	17	N'ZEREKORE	Yes	ETU	N'zerekore 1	5	Oct - Dec 2014	FALSE
Guinea	probable	Dead	2014-11-06	2014-11-06	2014-11-12	2014-12-12	NA	90	KINDIA	NA	Hospitalisation Unknown	NA	NA	Oct - Dec 2014	FALSE
Guinea	confirmed	Dead	2014-09-01	2014-09-01	2014-09-26	NA	NA	8	MACENTA	NA	Hospitalisation Unknown	NA	NA	Jul - Sep 2014	FALSE
Guinea	confirmed	Dead	2014-11-22	2014-11-22	2014-11-26	2014-12-01	2014-11-26	45	CONAKRY	Yes	ETU	Conakry 2	4	Oct - Dec 2014	FALSE
Guinea	confirmed	Alive	2014-12-17	2014-12-17	2014-12-17	2015-01-01	2014-12-17	18	KISSIDOUGO	Yes	ETU	Gueckedou 1	0	Oct - Dec 2014	FALSE
Guinea	confirmed	Alive	2015-02-03	2015-02-03	2015-02-05	2015-02-13	2015-02-05	16	CONAKRY	Yes	ETU	Conakry 2	2	Jan - Mar 2015	FALSE
Guinea	confirmed	Dead	2014-11-22	2014-11-22	2014-11-22	2014-11-25	2014-11-24	57	CONAKRY	Yes	ETU	Conakry 2	2	Oct - Dec 2014	FALSE
Guinea	confirmed	Alive	2014-09-03	2014-09-03	2014-09-08	2014-09-18	2014-09-08	7	KEROUANE	Yes	ETU	Gueckedou 1	5	Jul - Sep 2014	FALSE
Guinea	confirmed	Dead	2015-03-07	2015-03-07	2015-03-12	2015-03-12	NA	26	FORECARIAH	Yes	Unknown TC Type	NA	NA	Jan - Mar 2015	TRUE
Guinea	probable	Dead	2014-12-06	2014-12-06	2014-12-12	2014-12-12	NA	58	KINDIA	No	Not Hospitalised	NA	NA	Oct - Dec 2014	TRUE
Guinea	confirmed	Alive	2014-09-21	2014-09-21	2014-09-24	2014-10-14	2014-09-24	42	KEROUANE	Yes	ETU	Macenta 2	3	Jul - Sep 2014	FALSE
Guinea	probable	Dead	2014-10-19	2014-10-19	2014-10-25	2014-10-25	NA	26	LOLA	NA	Hospitalisation Unknown	NA	NA	Oct - Dec 2014	TRUE
Guinea	probable	Dead	2014-11-27	2014-11-27	2014-12-19	2014-12-19	NA	35	KINDIA	No	Not Hospitalised	NA	NA	Oct - Dec 2014	TRUE
Guinea	confirmed	Dead	2014-08-20	2014-08-20	2014-08-30	2014-08-30	NA	70	MACENTA	NA	Hospitalisation Unknown	NA	NA	Jul - Sep 2014	TRUE
Guinea	confirmed	Dead	2014-09-03	2014-09-03	2014-09-06	2014-09-06	NA	1	GUECKEDOU	NA	Hospitalisation Unknown	NA	NA	Jul - Sep 2014	TRUE
Guinea	confirmed	Alive	2014-12-31	2014-12-31	2014-12-31	2015-01-15	2014-12-31	25	LOLA	Yes	ETU	N'zerekore 1	0	Oct - Dec 2014	FALSE
Guinea	confirmed	Dead	2014-10-31	2014-10-31	2014-11-08	2014-11-13	2014-11-08	27	CONAKRY	Yes	ETU	Conakry 2	8	Oct - Dec 2014	FALSE
Guinea	confirmed	Alive	2014-10-22	2014-10-22	2014-11-01	2014-11-11	NA	60	CONAKRY	Yes	Unknown TC Type	NA	NA	Oct - Dec 2014	FALSE
Guinea	confirmed	Dead	2015-07-15	2015-07-15	2015-07-20	2015-07-25	2015-07-20	24	CONAKRY	Yes	Unknown TC Type	Conakry 1	5	Jul - Sep 2015	FALSE
Guinea	confirmed	Dead	2014-10-30	2014-10-30	2014-11-04	2014-11-08	2014-11-04	30	MACENTA	Yes	ETU	Gueckedou 1	5	Oct - Dec 2014	FALSE
Guinea	confirmed	Dead	2014-06-09	2014-06-09	2014-06-10	2014-06-13	2014-06-10	24	GUECKEDOU	Yes	ETU	Gueckedou 1	1	Apr - Jun 2014	FALSE
Guinea	probable	Dead	2014-07-05	2014-07-05	2014-07-30	2014-07-30	NA	1	GUECKEDOU	NA	Hospitalisation Unknown	NA	NA	Jul - Sep 2014	TRUE
Guinea	confirmed	Dead	2014-09-16	2014-09-16	2014-09-22	2014-10-02	2014-09-22	30	MACENTA	Yes	ETU	Gueckedou 1	6	Jul - Sep 2014	FALSE
Guinea	confirmed	Dead	2014-12-19	2014-12-19	2014-12-19	2014-12-26	2014-12-19	17	KISSIDOUGO	Yes	ETU	Macenta 2	0	Oct - Dec 2014	FALSE
Guinea	confirmed	Dead	2015-02-18	2015-02-18	2015-02-21	2015-02-27	2015-02-22	10	FORECARIAH	Yes	Health Centre	Coyah 1	4	Jan - Mar 2015	FALSE
Guinea	confirmed	Dead	2015-01-01	2015-01-01	2015-01-01	2015-01-04	2015-01-01	19	CONAKRY	Yes	ETU	Conakry 2	0	Jan - Mar 2015	FALSE
Guinea	confirmed	Dead	2015-03-29	2015-03-29	2015-04-22	2015-04-21	NA	30	DUBREKA	No	Not Hospitalised	NA	NA	Jan - Mar 2015	TRUE
Guinea	confirmed	Dead	2014-11-25	2014-11-25	2014-12-01	2014-12-02	2014-12-01	26	KOUROUSSA	Yes	Hospital	Kerouane 1	6	Oct - Dec 2014	FALSE
Guinea	confirmed	Dead	2014-10-23	2014-10-23	2014-10-26	2014-10-30	2014-10-26	54	MACENTA	Yes	ETU	Conakry 2	3	Oct - Dec 2014	FALSE
Guinea	confirmed	Dead	2014-08-21	2014-08-21	2014-08-28	2014-09-04	2014-08-28	21	DUBREKA	Yes	ETU	Conakry 2	7	Jul - Sep 2014	FALSE
Guinea	confirmed	Dead	2014-11-17	2014-11-17	2014-11-25	2014-11-26	NA	30	COYAH	NA	Hospitalisation Unknown	NA	NA	Oct - Dec 2014	FALSE
Guinea	confirmed	Alive	2014-09-10	2014-09-10	2014-09-11	2014-09-25	2014-09-11	35	KEROUANE	Yes	ETU	Gueckedou 1	1	Jul - Sep 2014	FALSE
Guinea	confirmed	Dead	2014-08-28	2014-08-28	2014-09-05	2014-09-05	NA	50	MACENTA	No	Not Hospitalised	NA	NA	Jul - Sep 2014	TRUE
Guinea	confirmed	Dead	2015-02-26	2015-02-26	2015-03-08	2015-03-08	NA	5	DUBREKA	No	Not Hospitalised	NA	NA	Jan - Mar 2015	TRUE
Guinea	confirmed	Dead	2015-03-05	2015-03-05	2015-03-10	2015-03-20	2015-03-10	10	FORECARIAH	Yes	Health Centre	Coyah 1	5	Jan - Mar 2015	FALSE
Guinea	confirmed	Alive	2015-03-01	2015-03-01	2015-03-07	2015-03-24	NA	20	KINDIA	Yes	Unknown TC Type	NA	NA	Jan - Mar 2015	FALSE
Guinea	probable	Dead	2014-11-13	2014-11-13	2014-11-18	NA	NA	40	FARANAH	NA	Hospitalisation Unknown	NA	NA	Oct - Dec 2014	FALSE
Guinea	confirmed	Alive	2014-11-03	2014-11-03	2014-11-08	2014-11-15	2014-11-08	54	BEYLA	Yes	ETU	Gueckedou 1	5	Oct - Dec 2014	FALSE
Guinea	confirmed	Alive	2014-08-24	2014-08-24	2014-08-26	2014-09-05	2014-08-24	35	DUBREKA	Yes	ETU	Conakry 2	0	Jul - Sep 2014	FALSE
Guinea	probable	Dead	2015-03-22	2015-03-22	2015-03-26	2015-03-26	NA	65	FRIA	No	Not Hospitalised	NA	NA	Jan - Mar 2015	TRUE
Guinea	confirmed	Dead	2015-05-23	2015-05-23	2015-05-27	2015-05-28	NA	27	BOKE	Yes	Unknown TC Type	NA	NA	Apr - Jun 2015	FALSE
Guinea	confirmed	Dead	2014-12-26	2014-12-26	2015-01-02	2015-01-05	2015-01-02	0	CONAKRY	Yes	ETU	Conakry 2	7	Oct - Dec 2014	FALSE
Guinea	confirmed	Dead	2014-10-01	2014-10-01	2014-10-02	2014-10-07	2014-10-02	16	MACENTA	Yes	ETU	Gueckedou 1	1	Oct - Dec 2014	FALSE
Guinea	confirmed	Dead	2014-10-13	2014-10-13	2014-10-15	2014-10-16	NA	NA	MACENTA	NA	Hospitalisation Unknown	NA	NA	Oct - Dec 2014	FALSE
Guinea	confirmed	Dead	2014-12-13	2014-12-13	2014-12-15	2014-12-24	2014-12-15	40	KEROUANE	Yes	ETU	Gueckedou 1	2	Oct - Dec 2014	FALSE
Guinea	confirmed	Dead	2014-12-09	2014-12-09	2014-12-17	2014-12-17	2014-12-10	40	CONAKRY	Yes	ETU	Conakry 2	1	Oct - Dec 2014	TRUE
Guinea	confirmed	Dead	2014-10-17	2014-10-17	2014-10-22	2014-10-25	NA	25	MACENTA	NA	Hospitalisation Unknown	NA	NA	Oct - Dec 2014	FALSE
Guinea	confirmed	Dead	2015-05-09	2015-05-09	2015-05-14	2015-05-14	NA	2	FORECARIAH	No	Not Hospitalised	NA	NA	Apr - Jun 2015	TRUE
Guinea	confirmed	Alive	2015-03-17	2015-03-17	2015-03-19	2015-03-29	2015-03-19	2	FORECARIAH	Yes	ETU	Conakry 2	2	Jan - Mar 2015	FALSE
Guinea	confirmed	Alive	2014-08-16	2014-08-16	2014-09-15	2014-09-23	2014-09-15	43	MACENTA	Yes	ETU	Macenta 2	30	Jul - Sep 2014	FALSE
Guinea	confirmed	Dead	2014-06-04	2014-06-04	2014-06-11	2014-06-13	2014-06-11	50	GUECKEDOU	Yes	ETU	Gueckedou 1	7	Apr - Jun 2014	FALSE
Guinea	confirmed	Dead	2014-12-13	2014-12-13	2014-12-15	2014-12-21	2014-12-15	28	CONAKRY	Yes	ETU	Conakry 2	2	Oct - Dec 2014	FALSE
Guinea	confirmed	Alive	2014-10-29	2014-10-29	2014-11-01	2014-12-12	2014-11-01	22	KINDIA	Yes	ETU	Conakry 2	3	Oct - Dec 2014	FALSE
Guinea	confirmed	Alive	2014-12-20	2014-12-20	2015-01-01	2015-01-15	2014-12-31	27	DUBREKA	Yes	ETU	Conakry 2	11	Oct - Dec 2014	FALSE
Guinea	confirmed	Dead	2014-03-15	2014-03-15	2014-03-25	NA	2014-03-25	45	GUECKEDOU	Yes	ETU	Gueckedou 1	10	Jan - Mar 2014	FALSE
Guinea	confirmed	Alive	2014-07-23	2014-07-23	2014-07-23	2014-08-06	2014-07-23	23	CONAKRY	Yes	ETU	Conakry 2	0	Jul - Sep 2014	FALSE
Guinea	probable	Dead	2014-11-02	2014-11-02	2014-11-18	NA	NA	10	FARANAH	NA	Hospitalisation Unknown	NA	NA	Oct - Dec 2014	FALSE
Guinea	confirmed	Alive	2014-05-25	2014-05-25	2014-05-28	2014-06-07	2014-05-28	35	MACENTA	Yes	ETU	Gueckedou 1	3	Apr - Jun 2014	FALSE
Guinea	probable	Dead	2014-04-10	2014-04-10	2014-05-02	2014-05-02	NA	56	GUECKEDOU	No	Not Hospitalised	NA	NA	Apr - Jun 2014	TRUE
Guinea	confirmed	Alive	2014-11-13	2014-11-13	2014-11-19	2014-11-29	2014-11-19	38	MACENTA	Yes	ETU	Macenta 2	6	Oct - Dec 2014	FALSE
Guinea	probable	Dead	2014-01-06	2014-01-06	2014-02-06	2014-02-08	NA	20	GUECKEDOU	No	Not Hospitalised	NA	NA	Jan - Mar 2014	FALSE
Guinea	confirmed	Alive	2015-02-26	2015-02-26	2015-02-28	2015-03-13	2015-02-28	25	FORECARIAH	Yes	ETU	Conakry 2	2	Jan - Mar 2015	FALSE
Guinea	confirmed	Alive	2014-09-04	2014-09-04	2014-09-08	2014-10-11	2014-09-08	23	CONAKRY	Yes	ETU	Conakry 2	4	Jul - Sep 2014	FALSE
Guinea	confirmed	Dead	2014-10-07	2014-10-07	2014-10-11	2014-10-15	2014-10-11	30	N'ZEREKORE	Yes	ETU	Gueckedou 1	4	Oct - Dec 2014	FALSE
Guinea	probable	Dead	2015-04-21	2015-04-21	2015-05-12	2015-05-12	NA	50	DUBREKA	Yes	Unknown TC Type	NA	NA	Apr - Jun 2015	TRUE
Guinea	confirmed	Alive	2014-07-19	2014-07-19	2014-07-24	2014-08-01	2014-07-24	57	CONAKRY	Yes	ETU	Conakry 2	5	Jul - Sep 2014	FALSE
Guinea	confirmed	Dead	2015-03-18	2015-03-18	2015-03-19	2015-03-19	NA	25	FORECARIAH	No	Not Hospitalised	NA	NA	Jan - Mar 2015	TRUE
Guinea	confirmed	Dead	2015-03-18	2015-03-18	2015-03-20	2015-03-24	2015-03-20	18	CONAKRY	Yes	ETU	Conakry 2	2	Jan - Mar 2015	FALSE
Guinea	confirmed	Dead	2014-09-08	2014-09-08	2014-09-27	2014-09-27	NA	NA	BEYLA	NA	Hospitalisation Unknown	NA	NA	Jul - Sep 2014	TRUE
Guinea	confirmed	Alive	2014-11-02	2014-11-02	2014-11-09	2014-11-14	2014-11-09	32	KEROUANE	Yes	ETU	Gueckedou 1	7	Oct - Dec 2014	FALSE
Guinea	confirmed	Dead	2014-04-14	2014-04-14	2014-04-17	2014-04-23	2014-04-17	40	GUECKEDOU	Yes	ETU	Gueckedou 1	3	Apr - Jun 2014	FALSE
Guinea	probable	Dead	2014-05-08	2014-05-08	2014-06-01	2014-06-01	NA	52	GUECKEDOU	No	Not Hospitalised	NA	NA	Apr - Jun 2014	TRUE
Guinea	confirmed	Dead	2014-11-09	2014-11-09	2014-11-10	2014-11-15	2014-11-10	1	MACENTA	Yes	ETU	Macenta 2	1	Oct - Dec 2014	FALSE
Guinea	confirmed	Dead	2014-07-17	2014-07-17	2014-07-27	2014-07-30	2014-07-27	44	CONAKRY	Yes	ETU	Conakry 2	10	Jul - Sep 2014	FALSE
Guinea	probable	Dead	2014-12-02	2014-12-02	2014-12-05	NA	NA	30	CONAKRY	NA	Hospitalisation Unknown	NA	NA	Oct - Dec 2014	FALSE
Guinea	confirmed	Dead	2014-04-06	2014-04-06	2014-04-13	2014-04-17	2014-04-13	25	GUECKEDOU	Yes	ETU	Gueckedou 1	7	Apr - Jun 2014	FALSE
Guinea	probable	Dead	2014-09-27	2014-09-27	2014-10-12	2014-10-01	NA	35	N'ZEREKORE	NA	Hospitalisation Unknown	NA	NA	Jul - Sep 2014	TRUE
Guinea	confirmed	Dead	2014-07-17	2014-07-17	2014-07-19	2014-07-22	2014-07-19	0	GUECKEDOU	Yes	ETU	Gueckedou 1	2	Jul - Sep 2014	FALSE
Guinea	confirmed	Alive	2014-11-06	2014-11-06	2014-11-10	2014-11-19	2014-11-10	6	COYAH	Yes	ETU	Conakry 2	4	Oct - Dec 2014	FALSE
Guinea	confirmed	Alive	2014-05-26	2014-05-26	2014-05-30	2014-06-14	2014-05-30	20	MACENTA	Yes	ETU	Gueckedou 1	4	Apr - Jun 2014	FALSE
Guinea	confirmed	Dead	2014-08-16	2014-08-16	2014-08-29	2014-08-31	2014-08-28	34	MACENTA	Yes	ETU	Gueckedou 1	12	Jul - Sep 2014	FALSE
Guinea	confirmed	Dead	2014-12-22	2014-12-22	2014-12-23	2014-12-28	NA	48	LOLA	Yes	ETU	N'zerekore 1	NA	Oct - Dec 2014	FALSE
Guinea	confirmed	Dead	2015-04-23	2015-04-23	2015-04-28	2015-04-28	NA	35	FORECARIAH	No	Not Hospitalised	NA	NA	Apr - Jun 2015	TRUE
Guinea	probable	Dead	2014-11-03	2014-11-03	2014-11-08	2014-11-08	NA	11	KINDIA	No	Not Hospitalised	NA	NA	Oct - Dec 2014	TRUE
Guinea	confirmed	Dead	2014-09-11	2014-09-11	2014-09-17	2014-09-27	2014-09-17	28	MACENTA	Yes	ETU	Gueckedou 1	6	Jul - Sep 2014	FALSE
Guinea	confirmed	Alive	2014-06-02	2014-06-02	2014-06-03	2014-06-17	2014-06-03	37	CONAKRY	Yes	ETU	Conakry 2	1	Apr - Jun 2014	FALSE
Guinea	confirmed	Dead	2014-11-02	2014-11-02	2014-11-06	2014-12-04	2014-11-06	43	SIGUIRI	Yes	ETU	Gueckedou 1	4	Oct - Dec 2014	FALSE
Guinea	confirmed	Dead	2014-12-01	2014-12-01	2014-12-07	2014-12-08	NA	32	COYAH	Yes	ETU	Conakry 2	NA	Oct - Dec 2014	FALSE
Guinea	confirmed	Dead	2014-08-16	2014-08-16	2014-08-20	2014-08-22	2014-08-20	30	GUECKEDOU	Yes	ETU	Gueckedou 1	4	Jul - Sep 2014	FALSE
Guinea	confirmed	Dead	2014-10-13	2014-10-13	2014-10-17	2014-10-24	2014-10-17	0	N'ZEREKORE	Yes	ETU	Gueckedou 1	4	Oct - Dec 2014	FALSE
Guinea	confirmed	Dead	2015-03-26	2015-03-26	2015-03-28	2015-04-02	2015-03-28	30	CONAKRY	Yes	ETU	Conakry 2	2	Jan - Mar 2015	FALSE
Guinea	probable	Dead	2014-05-21	2014-05-21	2014-05-31	NA	NA	45	BOFFA	NA	Hospitalisation Unknown	NA	NA	Apr - Jun 2014	FALSE
Guinea	confirmed	Alive	2015-04-22	2015-04-22	2015-04-23	2015-05-06	2015-04-23	23	FORECARIAH	Yes	Unknown TC Type	Forecariah 1	1	Apr - Jun 2015	FALSE
Guinea	confirmed	Alive	2014-12-15	2014-12-15	2014-12-19	2014-12-25	2014-12-19	6	CONAKRY	Yes	ETU	Conakry 2	4	Oct - Dec 2014	FALSE
Guinea	confirmed	Dead	2014-06-07	2014-06-07	2014-06-11	2014-06-11	NA	62	GUECKEDOU	No	Not Hospitalised	NA	NA	Apr - Jun 2014	TRUE
Guinea	confirmed	Dead	2014-08-28	2014-08-28	2014-09-01	2014-12-05	2014-09-01	17	MACENTA	Yes	ETU	Gueckedou 1	4	Jul - Sep 2014	FALSE
Guinea	confirmed	Alive	2014-10-09	2014-10-09	2014-10-12	2014-10-30	2014-10-12	22	KINDIA	Yes	ETU	Conakry 2	3	Oct - Dec 2014	FALSE
Guinea	confirmed	Alive	2015-02-24	2015-02-24	2015-03-01	2015-03-08	2015-03-02	50	COYAH	Yes	Health Centre	Coyah 1	6	Jan - Mar 2015	FALSE
Guinea	confirmed	Dead	2014-12-09	2014-12-09	2014-12-10	2014-12-19	2014-12-10	42	KEROUANE	Yes	ETU	Conakry 2	1	Oct - Dec 2014	FALSE
Guinea	confirmed	Dead	2014-12-20	2014-12-20	2014-12-25	NA	2014-12-25	10	CONAKRY	Yes	ETU	Conakry 2	5	Oct - Dec 2014	FALSE
Guinea	confirmed	Dead	2014-12-02	2014-12-02	2014-12-10	2014-12-13	2014-12-10	35	N'ZEREKORE	Yes	ETU	N'zerekore 1	8	Oct - Dec 2014	FALSE
Guinea	confirmed	Dead	2014-12-03	2014-12-03	2014-12-08	NA	NA	55	LOLA	NA	Hospitalisation Unknown	NA	NA	Oct - Dec 2014	FALSE
Guinea	confirmed	Alive	2014-10-20	2014-10-20	2014-10-21	2014-11-05	NA	45	KEROUANE	Yes	Unknown TC Type	NA	NA	Oct - Dec 2014	FALSE
Guinea	probable	Dead	2015-04-09	2015-04-09	2015-05-12	2015-05-12	NA	24	DUBREKA	No	Not Hospitalised	NA	NA	Apr - Jun 2015	TRUE
Guinea	confirmed	Alive	2014-08-13	2014-08-13	2014-08-17	2014-08-23	2014-08-17	25	MACENTA	Yes	ETU	Gueckedou 1	4	Jul - Sep 2014	FALSE
Guinea	confirmed	Alive	2015-01-01	2015-01-01	2015-01-07	2015-01-22	2015-01-07	35	DUBREKA	Yes	ETU	Conakry 2	6	Jan - Mar 2015	FALSE
Guinea	confirmed	Alive	2015-03-18	2015-03-18	2015-03-21	2015-04-01	2015-03-21	41	CONAKRY	Yes	ETU	Conakry 2	3	Jan - Mar 2015	FALSE
Guinea	confirmed	Dead	2015-06-29	2015-06-29	2015-06-29	2015-07-05	2015-06-30	11	BOKE	Yes	Hospital	Kindia 1	1	Apr - Jun 2015	FALSE
Guinea	confirmed	Dead	2014-12-19	2014-12-19	NA	2014-12-20	NA	20	KISSIDOUGO	Yes	ETU	Gueckedou 1	NA	Oct - Dec 2014	FALSE
Guinea	confirmed	Alive	2014-08-14	2014-08-14	2014-08-17	2014-08-31	2014-08-16	25	MACENTA	Yes	ETU	Gueckedou 1	2	Jul - Sep 2014	FALSE
Guinea	confirmed	Alive	2014-06-13	2014-06-13	2014-06-15	2014-07-09	2014-06-17	60	BOFFA	Yes	ETU	Conakry 2	4	Apr - Jun 2014	FALSE
Guinea	confirmed	Dead	2014-09-01	2014-09-01	2014-09-03	2014-09-04	2014-09-03	56	MACENTA	Yes	ETU	Gueckedou 1	2	Jul - Sep 2014	FALSE
Guinea	confirmed	Dead	2014-12-12	2014-12-12	2014-12-16	2014-12-22	2014-12-16	0	KINDIA	Yes	ETU	Conakry 2	4	Oct - Dec 2014	FALSE
Guinea	confirmed	Dead	2014-09-23	2014-09-23	2014-10-04	NA	NA	5	CONAKRY	NA	Hospitalisation Unknown	NA	NA	Jul - Sep 2014	FALSE
Guinea	confirmed	Dead	2014-12-09	2014-12-09	2014-12-16	2014-12-22	2014-12-16	35	KISSIDOUGO	Yes	ETU	Gueckedou 1	7	Oct - Dec 2014	FALSE
Guinea	confirmed	Alive	2015-04-09	2015-04-09	2015-04-09	2015-04-19	2015-04-09	18	CONAKRY	Yes	ETU	Conakry 2	0	Apr - Jun 2015	FALSE
Guinea	confirmed	Alive	2014-08-12	2014-08-12	2014-08-17	2014-08-23	2014-08-17	32	N'ZEREKORE	Yes	ETU	Gueckedou 1	5	Jul - Sep 2014	FALSE
Guinea	confirmed	Dead	2014-11-09	2014-11-09	2014-11-10	NA	2014-11-10	0	N'ZEREKORE	Yes	ETU	Macenta 2	1	Oct - Dec 2014	FALSE
Guinea	confirmed	Dead	2014-08-20	2014-08-20	2014-09-02	2014-09-02	NA	14	MACENTA	NA	Hospitalisation Unknown	NA	NA	Jul - Sep 2014	TRUE
Guinea	confirmed	Dead	2014-08-19	2014-08-19	2014-08-24	2014-08-26	2014-08-24	29	MACENTA	Yes	ETU	Gueckedou 1	5	Jul - Sep 2014	FALSE
Guinea	probable	Dead	2014-07-01	2014-07-01	2014-07-20	2014-07-20	NA	18	GUECKEDOU	NA	Hospitalisation Unknown	NA	NA	Jul - Sep 2014	TRUE
Guinea	probable	Dead	2014-03-07	2014-03-07	2014-03-07	2014-03-25	NA	20	GUECKEDOU	Yes	Unknown TC Type	NA	NA	Jan - Mar 2014	FALSE
Guinea	confirmed	Dead	2014-06-05	2014-06-05	2014-06-09	2014-06-12	2014-06-09	20	GUECKEDOU	Yes	ETU	Gueckedou 1	4	Apr - Jun 2014	FALSE
Guinea	confirmed	Alive	2015-02-02	2015-02-02	2015-02-07	2015-02-22	2015-02-07	45	FORECARIAH	Yes	Unknown TC Type	Forecariah 1	5	Jan - Mar 2015	FALSE
Guinea	confirmed	Dead	2015-01-04	2015-01-04	2015-01-07	2015-01-07	NA	25	CONAKRY	No	Not Hospitalised	NA	NA	Jan - Mar 2015	TRUE
Guinea	confirmed	Alive	2014-10-03	2014-10-03	2014-10-14	2014-10-14	NA	70	DALABA	Yes	Unknown TC Type	NA	NA	Oct - Dec 2014	TRUE
Guinea	confirmed	Dead	2014-11-22	2014-11-22	2014-11-27	2014-11-29	NA	46	CONAKRY	NA	Hospitalisation Unknown	NA	NA	Oct - Dec 2014	FALSE
Guinea	confirmed	Dead	2014-11-04	2014-11-04	2014-11-08	2014-12-04	2014-11-08	26	N'ZEREKORE	Yes	ETU	Gueckedou 1	4	Oct - Dec 2014	FALSE
Guinea	confirmed	Alive	2015-02-04	2015-02-04	2015-02-10	2015-02-17	2015-02-10	12	FORECARIAH	Yes	Health Centre	Coyah 1	6	Jan - Mar 2015	FALSE
Guinea	confirmed	Alive	2015-03-22	2015-03-22	2015-03-24	2015-04-05	2015-03-24	0	CONAKRY	Yes	ETU	Conakry 2	2	Jan - Mar 2015	FALSE
Guinea	confirmed	Dead	2015-03-12	2015-03-12	2015-03-17	2015-03-17	NA	65	COYAH	Yes	Unknown TC Type	NA	NA	Jan - Mar 2015	TRUE
Guinea	confirmed	Alive	2014-11-17	2014-11-17	2014-11-21	2014-12-07	2014-11-21	15	LOLA	Yes	ETU	Gueckedou 1	4	Oct - Dec 2014	FALSE
Guinea	probable	Dead	2015-01-29	2015-01-29	2015-02-04	2015-02-04	NA	4	DUBREKA	Yes	Unknown TC Type	NA	NA	Jan - Mar 2015	TRUE
Guinea	probable	Dead	2014-07-03	2014-07-03	2014-07-30	2014-07-30	NA	30	GUECKEDOU	NA	Hospitalisation Unknown	NA	NA	Jul - Sep 2014	TRUE
Guinea	confirmed	Dead	2015-03-11	2015-03-11	2015-03-13	2015-03-18	2015-03-14	45	FORECARIAH	Yes	Health Centre	Coyah 1	3	Jan - Mar 2015	FALSE
Guinea	confirmed	Alive	2014-11-02	2014-11-02	2014-11-09	2014-11-15	2014-11-09	65	FARANAH	Yes	ETU	Gueckedou 1	7	Oct - Dec 2014	FALSE
Guinea	confirmed	Alive	2015-02-14	2015-02-14	2015-02-19	2015-03-03	2015-02-19	60	FORECARIAH	Yes	Health Centre	Coyah 1	5	Jan - Mar 2015	FALSE
Guinea	confirmed	Alive	2014-08-30	2014-08-30	2014-09-05	2014-09-20	2014-09-04	35	MACENTA	Yes	ETU	Gueckedou 1	5	Jul - Sep 2014	FALSE
Guinea	confirmed	Dead	2015-01-19	2015-01-19	2015-01-27	2015-01-28	2015-01-27	40	FORECARIAH	Yes	Health Centre	Coyah 1	8	Jan - Mar 2015	FALSE
Guinea	confirmed	Dead	2014-12-08	2014-12-08	2014-12-17	2014-12-21	2014-12-17	48	COYAH	Yes	ETU	Conakry 2	9	Oct - Dec 2014	FALSE
Guinea	confirmed	Dead	2014-09-22	2014-09-22	2014-09-26	2014-10-01	NA	48	MACENTA	Yes	Unknown TC Type	NA	NA	Jul - Sep 2014	FALSE
Guinea	confirmed	Dead	2014-12-03	2014-12-03	2014-12-09	2014-12-16	2014-12-09	18	COYAH	Yes	ETU	Conakry 2	6	Oct - Dec 2014	FALSE
Guinea	confirmed	Alive	2014-03-23	2014-03-23	2014-04-02	2014-04-21	2014-04-02	50	CONAKRY	Yes	ETU	Conakry 2	10	Jan - Mar 2014	FALSE
Guinea	confirmed	Alive	2014-09-15	2014-09-15	2014-09-17	2014-09-29	2014-09-17	26	CONAKRY	Yes	ETU	Conakry 2	2	Jul - Sep 2014	FALSE
Guinea	confirmed	Dead	2014-10-29	2014-10-29	2014-11-01	2014-11-01	2014-11-01	16	CONAKRY	Yes	ETU	Conakry 2	3	Oct - Dec 2014	TRUE
Guinea	confirmed	Dead	2015-06-03	2015-06-03	2015-06-08	2015-06-08	NA	52	FORECARIAH	No	Not Hospitalised	NA	NA	Apr - Jun 2015	TRUE
Guinea	probable	Dead	2014-01-29	2014-01-29	2014-01-29	2014-02-02	NA	35	GUECKEDOU	No	Not Hospitalised	NA	NA	Jan - Mar 2014	FALSE
Guinea	confirmed	Alive	2014-12-10	2014-12-10	2014-12-10	2014-12-19	2014-12-10	25	CONAKRY	Yes	ETU	Conakry 2	0	Oct - Dec 2014	FALSE
Guinea	confirmed	Alive	2014-10-11	2014-10-11	2014-10-18	2014-10-31	2014-10-18	36	MACENTA	Yes	ETU	Gueckedou 1	7	Oct - Dec 2014	FALSE
Guinea	confirmed	Dead	2014-12-30	2014-12-30	2015-01-02	2015-01-07	2015-01-02	50	KANKAN	Yes	ETU	Gueckedou 1	3	Oct - Dec 2014	FALSE
Guinea	probable	Dead	2014-05-16	2014-05-16	2014-05-26	2014-05-26	NA	45	MACENTA	No	Not Hospitalised	NA	NA	Apr - Jun 2014	TRUE
Guinea	confirmed	Dead	2014-12-11	2014-12-11	2014-12-15	2014-12-30	2014-12-11	34	MACENTA	Yes	ETU	Macenta 2	0	Oct - Dec 2014	FALSE
Guinea	confirmed	Dead	2014-08-25	2014-08-25	2014-08-30	2014-08-30	NA	40	MACENTA	NA	Hospitalisation Unknown	NA	NA	Jul - Sep 2014	TRUE
Guinea	confirmed	Dead	2014-09-04	2014-09-04	2014-09-26	2014-09-26	NA	32	MACENTA	NA	Hospitalisation Unknown	NA	NA	Jul - Sep 2014	TRUE
Guinea	confirmed	Dead	2014-08-20	2014-08-20	2014-08-30	2014-08-30	NA	57	MACENTA	No	Not Hospitalised	NA	NA	Jul - Sep 2014	TRUE
Guinea	confirmed	Dead	2014-12-18	2014-12-18	2014-12-23	2015-01-01	2014-12-23	30	KISSIDOUGO	Yes	ETU	Gueckedou 1	5	Oct - Dec 2014	FALSE
Guinea	confirmed	Dead	2014-11-23	2014-11-23	2014-11-26	2014-12-02	2014-11-26	18	MACENTA	Yes	ETU	Gueckedou 1	3	Oct - Dec 2014	FALSE
Guinea	confirmed	Dead	2015-02-23	2015-02-23	2015-02-28	2015-03-04	2015-03-04	60	FORECARIAH	Yes	Health Centre	Coyah 1	9	Jan - Mar 2015	FALSE
Guinea	confirmed	Dead	2015-02-09	2015-02-09	2015-02-14	2015-02-14	NA	70	CONAKRY	No	Not Hospitalised	NA	NA	Jan - Mar 2015	TRUE
Guinea	confirmed	Dead	2014-12-06	2014-12-06	2014-12-08	2014-12-14	2014-12-08	24	CONAKRY	Yes	ETU	Conakry 2	2	Oct - Dec 2014	FALSE
Guinea	confirmed	Dead	2014-10-23	2014-10-23	2014-10-27	2014-11-04	2014-10-27	27	MACENTA	Yes	ETU	Gueckedou 1	4	Oct - Dec 2014	FALSE
Guinea	confirmed	Dead	2014-12-12	2014-12-12	2014-12-18	2014-12-18	NA	47	KINDIA	No	Not Hospitalised	NA	NA	Oct - Dec 2014	TRUE
Guinea	confirmed	Dead	2014-11-04	2014-11-04	2014-11-08	2014-11-20	2014-11-08	14	KEROUANE	Yes	ETU	Gueckedou 1	4	Oct - Dec 2014	FALSE
Guinea	confirmed	Dead	2015-03-23	2015-03-23	2015-03-30	2015-03-30	NA	30	KINDIA	No	Not Hospitalised	NA	NA	Jan - Mar 2015	TRUE
Guinea	confirmed	Dead	2014-08-02	2014-08-02	2014-08-02	2014-08-02	NA	67	N'ZEREKORE	Yes	Unknown TC Type	NA	NA	Jul - Sep 2014	TRUE
Guinea	confirmed	Dead	2014-12-03	2014-12-03	2014-12-08	2014-12-09	NA	63	COYAH	Yes	Unknown TC Type	NA	NA	Oct - Dec 2014	FALSE
Guinea	confirmed	Dead	2014-12-23	2014-12-23	2014-12-27	2014-12-29	2014-12-27	60	KISSIDOUGO	Yes	ETU	Gueckedou 1	4	Oct - Dec 2014	FALSE
Guinea	confirmed	Alive	2014-09-10	2014-09-10	2014-09-15	2014-09-24	2014-09-15	58	MACENTA	Yes	ETU	Macenta 2	5	Jul - Sep 2014	FALSE
Guinea	confirmed	Dead	2014-08-12	2014-08-12	2014-08-16	2014-08-25	2014-08-16	29	YOMOU	Yes	ETU	Gueckedou 1	4	Jul - Sep 2014	FALSE
Guinea	confirmed	Dead	2015-04-01	2015-04-01	2015-04-03	2015-04-05	2015-04-03	18	DUBREKA	Yes	ETU	Conakry 2	2	Apr - Jun 2015	FALSE
Guinea	confirmed	Dead	2015-02-06	2015-02-06	2015-02-11	2015-02-11	NA	38	FORECARIAH	No	Not Hospitalised	NA	NA	Jan - Mar 2015	TRUE
Guinea	confirmed	Dead	2014-03-15	2014-03-15	2014-03-15	2014-03-17	2014-03-15	28	GUECKEDOU	Yes	ETU	Gueckedou 1	0	Jan - Mar 2014	FALSE
Guinea	confirmed	Alive	2015-01-04	2015-01-04	2015-01-05	2015-01-18	2015-01-05	18	CONAKRY	Yes	ETU	Conakry 2	1	Jan - Mar 2015	FALSE
Guinea	confirmed	Dead	2014-05-25	2014-05-25	2014-05-28	2014-06-02	2014-05-28	50	MACENTA	Yes	ETU	Gueckedou 1	3	Apr - Jun 2014	FALSE
Guinea	probable	Dead	2015-02-11	2015-02-11	2015-03-07	NA	NA	75	KINDIA	No	Not Hospitalised	NA	NA	Jan - Mar 2015	FALSE
Guinea	confirmed	Dead	2015-03-09	2015-03-09	2015-03-14	2015-03-14	NA	5	COYAH	Yes	Unknown TC Type	NA	NA	Jan - Mar 2015	TRUE
Guinea	confirmed	Dead	2014-05-25	2014-05-25	2014-05-28	2014-06-01	2014-05-28	45	MACENTA	Yes	ETU	Gueckedou 1	3	Apr - Jun 2014	FALSE
Guinea	probable	Dead	2014-04-15	2014-04-15	2014-05-02	2014-05-02	NA	28	GUECKEDOU	No	Not Hospitalised	NA	NA	Apr - Jun 2014	TRUE
Guinea	confirmed	Dead	2014-12-16	2014-12-16	2014-12-21	2014-12-21	NA	28	TELIMELE	NA	Hospitalisation Unknown	NA	NA	Oct - Dec 2014	TRUE
Guinea	confirmed	Dead	2015-03-12	2015-03-12	2015-03-15	2015-03-18	2015-03-15	18	COYAH	Yes	Health Centre	Coyah 1	3	Jan - Mar 2015	FALSE
Guinea	confirmed	Dead	2014-08-20	2014-08-20	2014-08-26	2014-08-27	2014-08-26	30	FORECARIAH	Yes	ETU	Conakry 2	6	Jul - Sep 2014	FALSE
Guinea	confirmed	Dead	2014-07-01	2014-07-01	2014-07-09	2014-07-14	2014-07-09	48	GUECKEDOU	Yes	ETU	Gueckedou 1	8	Jul - Sep 2014	FALSE
Guinea	confirmed	Dead	2014-03-26	2014-03-26	2014-03-26	2014-04-02	2014-03-26	44	CONAKRY	Yes	ETU	Conakry 2	0	Jan - Mar 2014	FALSE
Guinea	confirmed	Alive	2014-12-27	2014-12-27	2014-12-29	2015-01-06	2014-12-29	54	CONAKRY	Yes	ETU	Conakry 2	2	Oct - Dec 2014	FALSE
Guinea	confirmed	Dead	2014-10-26	2014-10-26	2014-11-02	2014-11-07	2014-11-02	46	N'ZEREKORE	Yes	ETU	Gueckedou 1	7	Oct - Dec 2014	FALSE
Guinea	confirmed	Alive	2014-10-15	2014-10-15	2014-10-16	2014-10-30	2014-10-16	24	CONAKRY	Yes	ETU	Conakry 2	1	Oct - Dec 2014	FALSE
Guinea	confirmed	Alive	2014-08-11	2014-08-11	2014-08-17	2014-08-28	2014-08-17	48	MACENTA	Yes	ETU	Gueckedou 1	6	Jul - Sep 2014	FALSE
Guinea	confirmed	Dead	2014-07-09	2014-07-09	2014-07-14	2014-07-14	NA	17	GUECKEDOU	No	Not Hospitalised	NA	NA	Jul - Sep 2014	TRUE
Guinea	confirmed	Dead	2014-04-09	2014-04-09	2014-04-10	2014-04-16	2014-04-10	45	CONAKRY	Yes	ETU	Conakry 2	1	Apr - Jun 2014	FALSE
Guinea	confirmed	Alive	2015-04-10	2015-04-10	2015-04-24	2015-05-07	2015-04-24	35	FORECARIAH	Yes	Unknown TC Type	Forecariah 1	14	Apr - Jun 2015	FALSE
Guinea	confirmed	Dead	2014-09-02	2014-09-02	2014-09-26	NA	NA	35	MACENTA	NA	Hospitalisation Unknown	NA	NA	Jul - Sep 2014	FALSE
Guinea	confirmed	Dead	2014-09-26	2014-09-26	2014-10-12	2014-09-30	NA	70	N'ZEREKORE	NA	Hospitalisation Unknown	NA	NA	Jul - Sep 2014	TRUE
Guinea	confirmed	Alive	2014-10-26	2014-10-26	2014-11-02	2014-12-04	2014-11-02	18	MACENTA	Yes	ETU	Gueckedou 1	7	Oct - Dec 2014	FALSE
Guinea	confirmed	Dead	2015-04-04	2015-04-04	2015-04-09	2015-04-09	NA	45	FORECARIAH	No	Not Hospitalised	NA	NA	Apr - Jun 2015	TRUE
Guinea	confirmed	Alive	2014-09-25	2014-09-25	2014-09-27	NA	2014-09-27	20	CONAKRY	Yes	ETU	Conakry 2	2	Jul - Sep 2014	FALSE
Guinea	confirmed	Dead	2014-09-01	2014-09-01	2014-09-05	2014-09-05	NA	48	MACENTA	NA	Hospitalisation Unknown	NA	NA	Jul - Sep 2014	TRUE
Guinea	confirmed	Dead	2014-10-19	2014-10-19	2014-10-24	2014-11-04	2014-10-24	25	KEROUANE	Yes	ETU	Conakry 2	5	Oct - Dec 2014	FALSE
Guinea	confirmed	Alive	2014-09-09	2014-09-09	2014-09-10	2014-09-20	2014-09-10	8	MACENTA	Yes	Unknown TC Type	NA	1	Jul - Sep 2014	FALSE
Guinea	confirmed	Alive	2014-10-03	2014-10-03	2014-10-06	2014-10-14	2014-10-07	32	KEROUANE	Yes	ETU	Gueckedou 1	4	Oct - Dec 2014	FALSE
Guinea	confirmed	Dead	2014-08-02	2014-08-02	2014-08-07	2014-08-07	NA	24	MACENTA	NA	Hospitalisation Unknown	NA	NA	Jul - Sep 2014	TRUE
Guinea	confirmed	Dead	2014-10-08	2014-10-08	2014-10-20	2014-10-23	2014-10-20	35	FORECARIAH	Yes	Unknown TC Type	NA	12	Oct - Dec 2014	FALSE
Guinea	confirmed	Dead	2014-06-09	2014-06-09	2014-06-12	2014-06-14	2014-06-12	30	GUECKEDOU	Yes	ETU	Gueckedou 1	3	Apr - Jun 2014	FALSE
Guinea	confirmed	Alive	2014-11-17	2014-11-17	2014-11-20	2014-11-28	2014-11-20	31	N'ZEREKORE	Yes	ETU	Gueckedou 1	3	Oct - Dec 2014	FALSE
Guinea	confirmed	Alive	2014-11-30	2014-11-30	2014-12-05	2014-12-12	2014-12-05	30	COYAH	Yes	ETU	Conakry 2	5	Oct - Dec 2014	FALSE
Guinea	confirmed	Dead	2015-03-07	2015-03-07	2015-03-15	2015-03-15	NA	60	FORECARIAH	Yes	Unknown TC Type	NA	NA	Jan - Mar 2015	TRUE
Guinea	confirmed	Dead	2014-09-30	2014-09-30	2014-10-08	2014-12-04	2014-10-08	33	MACENTA	Yes	ETU	Gueckedou 1	8	Jul - Sep 2014	FALSE
Guinea	confirmed	Dead	2014-08-13	2014-08-13	2014-08-17	2014-08-22	2014-08-17	45	N'ZEREKORE	Yes	ETU	Gueckedou 1	4	Jul - Sep 2014	FALSE
Guinea	confirmed	Dead	2014-11-27	2014-11-27	2014-11-30	2014-12-07	2014-11-30	13	MACENTA	Yes	ETU	Macenta 2	3	Oct - Dec 2014	FALSE
Guinea	probable	Dead	2014-08-02	2014-08-02	2014-08-15	2014-08-15	NA	33	GUECKEDOU	NA	Hospitalisation Unknown	NA	NA	Jul - Sep 2014	TRUE
Guinea	confirmed	Dead	2014-10-26	2014-10-26	2014-10-26	2014-11-06	2014-10-26	11	KEROUANE	Yes	ETU	Gueckedou 1	0	Oct - Dec 2014	FALSE
Guinea	confirmed	Dead	2014-09-03	2014-09-03	2014-09-09	2014-09-12	2014-09-07	25	MACENTA	Yes	ETU	Macenta 2	4	Jul - Sep 2014	FALSE
Guinea	confirmed	Dead	2014-10-04	2014-10-04	2014-10-09	2014-10-12	2014-10-08	28	MACENTA	Yes	Unknown TC Type	NA	4	Oct - Dec 2014	FALSE
Guinea	confirmed	Alive	2014-12-23	2014-12-23	2014-12-28	2015-01-07	2014-12-28	7	DUBREKA	Yes	Unknown TC Type	Forecariah 1	5	Oct - Dec 2014	FALSE
Guinea	confirmed	Dead	2014-12-01	2014-12-01	2014-12-03	2014-12-08	2014-12-03	50	MACENTA	Yes	ETU	Macenta 2	2	Oct - Dec 2014	FALSE
Guinea	confirmed	Dead	2014-11-24	2014-11-24	2014-11-26	2014-11-30	2014-11-26	18	COYAH	Yes	ETU	Conakry 2	2	Oct - Dec 2014	FALSE
Guinea	confirmed	Alive	2014-09-24	2014-09-24	2014-09-29	NA	2014-09-29	30	N'ZEREKORE	Yes	ETU	Gueckedou 1	5	Jul - Sep 2014	FALSE
Guinea	confirmed	Dead	2015-03-29	2015-03-29	2015-04-03	2015-04-03	NA	32	CONAKRY	No	Not Hospitalised	NA	NA	Jan - Mar 2015	TRUE
Guinea	confirmed	Dead	2014-08-11	2014-08-11	2014-08-16	NA	NA	9	GUECKEDOU	NA	Hospitalisation Unknown	NA	NA	Jul - Sep 2014	FALSE
Guinea	confirmed	Dead	2015-02-28	2015-02-28	2015-03-04	2015-03-08	2015-03-04	0	FORECARIAH	Yes	Health Centre	Coyah 1	4	Jan - Mar 2015	FALSE
Guinea	confirmed	Dead	2015-02-23	2015-02-23	2015-02-28	2015-03-06	2015-02-28	25	FORECARIAH	Yes	Health Centre	Coyah 1	5	Jan - Mar 2015	FALSE
Guinea	confirmed	Dead	2014-03-16	2014-03-16	2014-03-21	2014-03-31	NA	28	GUECKEDOU	Yes	ETU	Gueckedou 1	NA	Jan - Mar 2014	FALSE
Guinea	confirmed	Dead	2014-10-07	2014-10-07	2014-10-15	NA	NA	2	LOLA	NA	Hospitalisation Unknown	NA	NA	Oct - Dec 2014	FALSE
Guinea	confirmed	Dead	2014-12-20	2014-12-20	2014-12-28	2014-12-31	2014-12-28	23	KINDIA	Yes	Unknown TC Type	Forecariah 1	8	Oct - Dec 2014	FALSE
Guinea	confirmed	Dead	2014-07-18	2014-07-18	2014-07-25	2014-07-25	NA	64	GUECKEDOU	No	Not Hospitalised	NA	NA	Jul - Sep 2014	TRUE
Guinea	confirmed	Dead	2014-10-21	2014-10-21	2014-10-26	2014-10-28	NA	28	MACENTA	NA	Hospitalisation Unknown	NA	NA	Oct - Dec 2014	FALSE
Guinea	confirmed	Dead	2014-10-25	2014-10-25	2014-11-02	2014-11-05	2014-11-02	44	KEROUANE	Yes	ETU	Gueckedou 1	8	Oct - Dec 2014	FALSE
Guinea	confirmed	Alive	2015-02-16	2015-02-16	2015-02-20	2015-03-03	2015-02-21	45	FORECARIAH	Yes	Health Centre	Coyah 1	5	Jan - Mar 2015	FALSE
Guinea	confirmed	Dead	2014-12-18	2014-12-18	2014-12-19	2014-12-19	NA	65	KISSIDOUGO	NA	Hospitalisation Unknown	NA	NA	Oct - Dec 2014	TRUE
Guinea	confirmed	Dead	2015-04-19	2015-04-19	2015-04-25	2015-04-25	NA	35	FORECARIAH	No	Not Hospitalised	NA	NA	Apr - Jun 2015	TRUE
Guinea	confirmed	Dead	2014-09-25	2014-09-25	2014-09-28	2014-12-04	2014-09-28	32	N'ZEREKORE	Yes	ETU	Gueckedou 1	3	Jul - Sep 2014	FALSE
Guinea	confirmed	Alive	2015-04-04	2015-04-04	2015-04-09	2015-04-25	2015-04-09	11	FORECARIAH	Yes	Health Centre	Coyah 1	5	Apr - Jun 2015	FALSE
Guinea	confirmed	Dead	2014-10-29	2014-10-29	2014-10-31	2014-11-04	2014-11-01	6	MACENTA	Yes	ETU	Gueckedou 1	3	Oct - Dec 2014	FALSE
Guinea	probable	Dead	2014-03-12	2014-03-12	2014-03-12	2014-03-14	NA	60	MACENTA	Yes	Unknown TC Type	NA	NA	Jan - Mar 2014	FALSE
Guinea	confirmed	Alive	2014-12-24	2014-12-24	2014-12-30	2015-01-05	2014-12-30	26	DUBREKA	Yes	ETU	Conakry 2	6	Oct - Dec 2014	FALSE
Guinea	confirmed	Alive	2015-01-25	2015-01-25	2015-02-02	2015-02-09	2015-02-02	30	CONAKRY	Yes	Health Centre	Coyah 1	8	Jan - Mar 2015	FALSE
Guinea	confirmed	Alive	2015-02-28	2015-02-28	2015-03-04	2015-03-11	2015-03-04	15	FORECARIAH	Yes	Health Centre	Coyah 1	4	Jan - Mar 2015	FALSE
Guinea	confirmed	Dead	2014-08-25	2014-08-25	2014-09-03	2014-09-11	2014-09-02	48	MACENTA	Yes	ETU	Gueckedou 1	8	Jul - Sep 2014	FALSE
Guinea	probable	Dead	2014-10-19	2014-10-19	2014-10-27	NA	NA	50	COYAH	Yes	Unknown TC Type	NA	NA	Oct - Dec 2014	FALSE
Guinea	confirmed	Dead	2014-09-11	2014-09-11	2014-09-22	2014-10-02	2014-09-22	50	MACENTA	Yes	ETU	Gueckedou 1	11	Jul - Sep 2014	FALSE
[truncated: 31,339 more rows]
