# Supplementary material for: Heterogeneities in the case fatality ratio in the West African Ebola outbreak 2013–2016
Source: Philos Trans R Soc Lond B Biol Sci. 2017 Apr 10;372(1721):20160308. doi: 10.1098/rstb.2016.0308 (PMC5394646; doi:10.1098/rstb.2016.0308)
Supplement: Data Dictionary [file rstb20160308supp2.xlsx]

## Sheet: Sheet1
Supplementary material for Garske et al, 2016, Heterogeneities in the Case Fatality Ratio in the West African Ebola Outbreak 2013 – 2016, Phil. Trans. R. Soc. B. doi: 10.1098/rstb.2016.0308
Data dictionary for the Electronic Supplementary Material 1: Dataset of the 33,338 confirmed, probable and suspected EVD cases officially reported to WHO by 28 September 2015 and recorded in the VHF database.
The dataset has been cleaned extensively as previously described (1, 2)
Variable Name	Description	Levels/Format
Country	Country	Guinea, Liberia, Sierra Leone
EpiCaseDef	Epidemiological case definition	confirmed, probable, suspected
FinalStatus	Clinical outcome	Alive, Dead
DateOnset	Date of symptom onset	yyyy-mm-dd
DateOnsetInferred	Inferred date of symptom onset	yyyy-mm-dd
DateReport	Date of case report	yyyy-mm-dd
DateOutcomeComp	Date of report of the clinical outcome	yyyy-mm-dd
DateHospitalCurrentAdmit	Date of hospitalisation	yyyy-mm-dd
Age	Age in years
CL_DistrictRes	District of residence (cleaned)
HospitalizedEver	Hospitalisation status	TRUE, FALSE
TreatmentCentreType	Treatment Centre type as classified in the main text	ETU, Hospital, Holding Centre, Community Care Centre, Health Centre, Unknown TC Type, Not Hospitalised, Hospitalisation Unknown
TreatmentCentre	Treatment Centre	district-# within district
delay.onset.hospitalisation	Delay from symptom onset to hospitalisation in days
QuarterOnsetInferred	Quarter of symptom onset	mmm - mmm yyyy
retrospective	Whether the case was identified before the clinical outcome was known - retrospectively identified cases were excluded from the analyses.	TRUE, FALSE
References
1. WHO Ebola Response Team. Ebola virus disease in West Africa--the first 9 months of the epidemic and forward projections. The New England journal of medicine. 2014;371(16):1481-95. Epub 2014/09/23.
2. WHO Ebola Response Team. West African Ebola epidemic after one year--slowing but not yet under control. The New England journal of medicine. 2015;372(6):584-7. Epub 2014/12/30.
